# Supplementary material for: Urban and Suburban Differences in Hypertension Trends and Self-Care: Three Population-Based Cross-Sectional Studies from 2005-2011
Source: PLoS One. 2015 Feb 9;10(2):e0117999. doi: 10.1371/journal.pone.0117999 (PMC4322055; doi:10.1371/journal.pone.0117999)
Supplement: S1 Dataset — (CSV) [file pone.0117999.s001.csv]

Obs	sex	rual/urban	sample weight	age1	marriage	education	race	BMI group	alcohol	smoking	year1	hypertension	hypertension control	hypertension awarness	weight control	blood pressure monitoring	medicine adherence	physical exercise	code1
1	1	0	0.97	50.2	1	2	1	3	2	1	2011	2	.	.	2	2	2	2	1110001a
2	2	0	0.97	50.4	1	2	9	1	1	2	2011	2	.	.	2	2	2	2	1110002a
3	1	0	0.97	38.3	1	2	1	2	2	2	2011	1	2	2	2	2	2	2	1110003a
4	1	0	0.97	47.3	1	3	1	3	2	2	2011	2	.	.	2	2	2	2	1110004a
5	1	0	0.97	42.9	1	2	1	3	2	2	2011	1	2	2	1	2	2	1	1110005a
6	1	0	0.97	23.7	1	2	9	3	2	1	2011	2	.	.	2	2	2	1	1110006a
7	1	0	0.97	43.7	1	2	1	1	2	2	2011	2	.	.	2	2	2	2	1110007a
8	2	0	0.97	45.9	1	2	1	3	1	2	2011	2	.	.	2	2	2	2	1110008a
9	2	0	0.97	48.7	9	2	1	4	1	2	2011	2	.	.	2	2	2	1	1110009a
10	2	0	0.97	42.2	1	2	1	2	1	2	2011	1	2	1	2	2	1	2	1110010a
11	1	0	0.97	25.6	1	2	1	3	2	2	2011	1	2	2	2	2	2	2	1110011a
12	1	0	0.97	26.8	1	2	9	2	2	2	2011	2	.	.	2	2	2	2	1110012a
13	1	0	0.97	25.5	9	2	1	2	2	1	2011	2	.	.	2	2	2	2	1110013a
14	1	0	0.97	31	1	2	1	3	1	2	2011	2	.	.	2	2	2	2	1110014a
15	1	0	0.97	22.4	1	2	1	1	2	1	2011	2	.	.	2	2	2	2	1110015a
16	2	0	0.97	27	9	2	1	1	1	2	2011	2	.	.	2	2	2	2	1110016a
17	2	0	0.97	23.7	9	2	1	2	1	2	2011	2	.	.	2	2	2	2	1110017a
18	1	0	0.97	24.9	1	2	1	2	1	1	2011	2	.	.	2	2	2	2	1110018a
19	1	0	0.97	28.6	9	2	1	1	2	1	2011	2	.	.	2	2	2	2	1110019a
20	2	0	0.97	40.5	1	2	1	2	1	2	2011	2	.	.	2	2	2	2	1110020a
21	1	0	0.97	26	1	3	1	1	2	1	2011	2	.	.	2	2	2	2	1110021a
22	1	0	0.97	22.4	9	2	1	2	2	1	2011	2	.	.	2	1	2	1	1110023a
23	1	0	0.97	21.6	1	2	1	1	2	1	2011	2	.	.	2	2	2	2	1110024a
24	1	0	0.97	49.3	1	2	9	2	2	1	2011	2	.	.	2	2	2	2	1110025a
25	1	0	0.97	36	1	2	1	1	1	2	2011	2	.	.	2	2	2	2	1110026a
26	1	0	0.97	46.9	1	3	1	1	2	2	2011	2	.	.	2	2	2	2	1110027a
27	1	0	0.97	30.7	1	2	1	2	2	2	2011	2	.	.	2	2	2	2	1110028a
28	1	0	0.97	28.9	1	3	1	3	1	1	2011	2	.	.	2	2	2	2	1110029a
29	1	0	0.97	29.4	1	3	1	3	2	1	2011	2	.	.	2	2	2	2	1110030a
30	1	0	0.97	26.9	1	3	1	3	1	2	2011	1	2	2	2	2	2	2	1110031a
31	1	0	0.97	32.4	9	3	1	1	1	1	2011	1	1	1	1	2	2	1	1110032a
32	1	0	0.97	24.1	9	3	1	1	1	1	2011	2	.	.	2	2	2	1	1110033a
33	1	0	0.97	24.6	9	3	9	2	2	2	2011	2	.	.	2	2	2	2	1110034a
34	1	0	0.97	27	9	2	1	2	2	1	2011	2	.	.	2	2	2	1	1110035a
35	1	0	0.97	51	1	3	1	2	2	1	2011	2	.	.	2	2	2	2	1110036a
36	2	0	0.97	29.7	1	2	1	3	1	2	2011	2	.	.	2	2	2	2	1110037a
37	2	0	0.97	31.5	9	2	1	2	1	2	2011	2	.	.	2	2	2	2	1110038a
38	1	0	0.97	22.7	1	2	1	2	2	1	2011	2	.	.	2	2	2	2	1110039a
39	1	0	0.97	23.1	9	2	1	2	1	1	2011	2	.	.	2	2	2	2	1110040a
40	1	0	0.97	26.6	1	2	1	2	2	1	2011	2	.	.	2	2	2	2	1110041a
41	1	0	0.97	26.6	1	2	1	2	1	2	2011	1	2	2	2	2	2	2	1110042a
42	2	0	0.97	26.7	1	2	1	2	1	2	2011	2	.	.	2	2	2	2	1110043a
43	2	0	0.97	27	1	3	1	2	1	2	2011	2	.	.	2	2	2	2	1110044a
44	2	0	0.97	39.4	1	2	1	2	1	2	2011	2	.	.	2	2	2	2	1110045a
45	1	0	0.97	26	9	3	1	2	1	1	2011	2	.	.	2	2	2	2	1110046a
46	1	0	0.97	20.1	9	2	1	1	2	2	2011	2	.	.	2	2	2	2	1110047a
47	1	0	0.97	33.3	1	2	1	3	2	1	2011	1	2	2	2	2	2	1	1110048a
48	1	0	0.97	24.3	9	2	1	1	2	1	2011	2	.	.	2	2	2	2	1110049a
49	2	0	0.97	45.7	1	2	1	2	1	2	2011	2	.	.	2	2	2	2	1110050a
50	2	0	0.97	28.7	1	3	1	1	1	2	2011	2	.	.	2	2	2	2	1110051a
51	2	0	0.97	42.6	1	2	1	1	1	2	2011	2	.	.	2	2	2	2	1110052a
52	1	0	0.97	31.7	1	2	1	1	2	2	2011	2	.	.	2	2	2	2	1110053a
53	1	0	0.97	24	9	2	1	2	2	1	2011	2	.	.	2	2	2	2	1110054a
54	1	0	0.97	20.9	1	3	1	3	1	1	2011	1	2	2	1	2	2	1	1110055a
55	1	0	0.97	21.7	9	2	1	2	2	1	2011	1	2	2	2	2	2	2	1110056a
56	1	0	0.97	23.1	9	2	9	2	1	2	2011	2	.	.	2	2	2	2	1110057a
57	1	0	0.97	22.2	9	2	1	3	2	1	2011	2	.	.	2	2	2	2	1110058a
58	1	0	0.97	37.8	1	2	1	2	2	2	2011	2	.	.	2	2	2	2	1110059a
59	1	0	0.97	23.6	1	2	1	1	2	2	2011	2	.	.	2	2	2	2	1110060a
60	1	0	0.97	40	1	2	1	3	2	1	2011	1	2	1	2	2	2	1	1110061a
61	1	0	0.97	36.3	1	3	1	2	2	2	2011	2	.	.	2	2	2	2	1110062a
62	2	0	0.97	25.9	9	3	1	1	1	2	2011	2	.	.	2	2	2	2	1110063a
63	2	0	0.97	41.3	1	2	1	3	1	2	2011	2	.	.	2	2	2	1	1110064a
64	2	0	0.97	46.3	1	3	1	3	1	2	2011	2	.	.	2	2	2	2	1110065a
65	1	0	0.97	49.7	1	2	1	1	2	1	2011	2	.	.	2	2	2	2	1110066a
66	2	0	0.97	44	1	3	1	2	1	2	2011	1	2	2	2	2	2	1	1110067a
67	2	0	0.97	44	1	2	1	2	1	2	2011	2	.	.	2	2	2	2	1110068a
68	2	0	0.97	51	1	2	1	3	1	2	2011	1	1	1	1	2	1	2	1110069a
69	2	0	0.97	26.1	9	2	9	1	1	2	2011	2	.	.	2	2	2	2	1110070a
70	1	0	0.97	28	1	3	1	2	1	1	2011	2	.	.	2	2	2	1	1110071a
71	2	0	0.97	34.9	1	2	1	1	1	2	2011	2	.	.	2	2	2	2	1110072a
72	1	0	0.97	34	1	2	1	2	2	2	2011	1	2	2	2	2	2	2	1110073a
73	2	0	0.97	27.5	9	2	1	1	2	2	2011	2	.	.	2	2	2	2	1110074a
74	1	0	0.97	25.6	1	2	1	1	2	1	2011	2	.	.	2	2	2	2	1110075a
75	2	0	0.97	35.9	1	2	1	3	2	2	2011	2	.	.	2	2	2	2	1110076a
76	1	0	0.97	35.6	1	3	1	3	1	1	2011	2	.	.	2	2	2	2	1110077a
77	1	0	0.97	27	1	2	1	1	2	1	2011	2	.	.	2	2	2	2	1110078a
78	2	0	0.97	36.2	9	2	1	1	1	2	2011	2	.	.	2	2	2	2	1110079a
79	1	0	0.97	48.9	1	3	1	2	2	1	2011	2	.	.	2	2	2	2	1110080a
80	1	0	0.97	26.5	9	2	1	1	2	1	2011	2	.	.	2	2	2	2	1110081a
81	2	0	0.97	46.3	1	2	1	2	1	2	2011	2	.	.	2	2	2	2	1110082a
82	2	0	0.97	32.4	1	2	1	1	2	2	2011	2	.	.	2	2	2	2	1110083a
83	1	0	0.97	30.3	1	3	1	2	2	2	2011	2	.	.	2	2	2	2	1110084a
84	1	0	0.97	31.9	1	2	1	3	1	2	2011	2	.	.	2	2	2	2	1110085a
85	2	0	0.97	39.1	1	2	1	1	1	2	2011	2	.	.	2	2	2	1	1110086a
86	1	0	0.97	30.5	9	3	1	2	2	1	2011	2	.	.	2	2	2	1	1110087a
87	1	0	0.97	24.8	9	2	1	1	2	2	2011	1	2	2	2	2	2	2	1110088a
88	2	0	0.97	48	1	2	1	1	1	2	2011	2	.	.	2	2	2	2	1110089a
89	1	0	0.97	44.3	1	2	1	1	1	2	2011	2	.	.	2	2	2	2	1110090a
90	2	0	0.97	28.5	1	2	1	1	1	2	2011	2	.	.	2	2	2	2	1110091a
91	2	0	0.97	40.9	1	2	1	2	1	2	2011	2	.	.	2	2	2	2	1110092a
92	2	0	0.97	46.9	1	2	1	1	1	2	2011	2	.	.	2	2	2	2	1110093a
93	2	0	0.97	31.5	1	2	1	2	1	2	2011	2	.	.	2	2	2	2	1110094a
94	2	0	0.97	29.3	1	3	1	2	1	2	2011	2	.	.	2	2	2	2	1110095a
95	2	0	0.97	48.6	1	2	1	3	1	2	2011	1	1	1	2	1	2	2	1110096a
96	1	0	0.97	59.2	9	2	1	2	2	1	2011	1	1	1	2	2	1	2	1110097a
97	1	0	0.97	32.1	1	3	1	3	1	1	2011	2	.	.	2	2	2	2	1110098a
98	1	0	0.97	29.7	9	3	1	1	1	2	2011	2	.	.	2	2	2	2	1110099a
99	1	0	0.97	37.8	1	2	1	2	1	2	2011	2	.	.	2	2	2	2	1110100a
100	1	0	0.97	29	9	3	1	1	2	1	2011	2	.	.	2	2	2	2	1110101a
101	1	0	0.97	33.7	1	3	1	3	1	1	2011	1	2	2	2	2	2	2	1110102a
102	2	0	0.97	29.8	1	2	1	1	2	2	2011	2	.	.	2	2	2	2	1110103a
103	2	0	0.97	27.1	1	2	1	2	1	2	2011	2	.	.	2	2	2	2	1110104a
104	2	0	0.97	43.1	1	2	1	2	1	1	2011	2	.	.	2	2	2	2	1110105a
105	2	0	0.97	43.2	9	2	1	2	2	2	2011	2	.	.	2	2	2	2	1110106a
106	2	0	0.97	32.4	1	2	1	3	1	2	2011	2	.	.	2	2	2	2	1110107a
107	2	0	0.97	23.8	9	2	1	1	1	2	2011	2	.	.	2	2	2	2	1110108a
108	2	0	0.97	30.2	1	2	1	2	1	2	2011	1	2	1	1	1	1	2	1110109a
109	2	0	0.97	48.6	9	2	1	3	1	2	2011	2	.	.	2	2	2	2	1110110a
110	2	0	0.97	28.3	1	2	1	2	2	2	2011	2	.	.	2	2	2	2	1110111a
111	2	0	0.97	30.5	1	2	1	3	1	2	2011	2	.	.	2	2	2	2	1110112a
112	2	0	0.97	29.4	1	2	1	2	1	2	2011	2	.	.	2	2	2	2	1110113a
113	2	0	0.97	30	1	2	1	2	2	2	2011	2	.	.	2	2	2	2	1110114a
114	2	0	0.97	32.4	1	2	1	1	1	2	2011	2	.	.	2	2	2	2	1110115a
115	2	0	0.97	26.9	9	2	1	3	1	2	2011	1	2	2	2	2	2	2	1110116a
116	2	0	0.97	30.8	1	3	1	4	1	2	2011	2	.	.	2	2	2	2	1110117a
117	2	0	0.97	47.8	1	2	1	1	1	2	2011	2	.	.	2	2	2	2	1110118a
118	2	0	0.97	28.4	1	2	1	2	2	2	2011	2	.	.	2	2	2	2	1110119a
119	1	0	0.97	58.6	1	3	1	2	2	1	2011	1	2	2	2	2	2	2	1110120a
120	2	0	0.97	46.4	1	2	1	2	1	2	2011	2	.	.	2	2	2	1	1110121a
121	2	0	0.97	40.8	1	2	1	2	1	2	2011	2	.	.	2	2	2	2	1110122a
122	2	0	0.97	52.2	1	2	1	1	1	2	2011	2	.	.	2	2	2	2	1110123a
123	2	0	0.97	51.4	1	3	1	3	1	2	2011	1	1	1	2	2	2	1	1110124a
124	2	0	0.97	29.6	9	3	1	1	1	2	2011	2	.	.	2	2	2	2	1110125a
125	2	0	0.97	40.2	1	2	1	3	1	2	2011	2	.	.	2	2	2	2	1110126a
126	2	0	0.97	27.2	9	2	1	3	1	2	2011	2	.	.	2	2	2	2	1110127a
127	2	0	0.97	38.1	1	2	1	1	1	2	2011	2	.	.	2	2	2	2	1110128a
128	2	0	0.97	27.8	9	3	9	1	1	2	2011	2	.	.	2	2	2	2	1110129a
129	2	0	0.97	26.9	9	2	1	1	1	2	2011	2	.	.	2	2	2	2	1110130a
130	1	0	0.97	59.3	1	3	1	1	2	1	2011	2	.	.	2	2	2	2	1110131a
131	2	0	0.97	46.5	1	2	1	3	1	2	2011	2	.	.	2	2	2	1	1110132a
132	1	0	0.97	27.4	9	3	1	4	1	2	2011	2	.	.	2	2	2	2	1110133a
133	1	0	0.97	27.6	9	3	1	1	2	2	2011	2	.	.	2	2	2	2	1110134a
134	1	0	0.97	39.7	1	2	9	2	1	2	2011	1	2	2	2	2	2	2	1110135a
135	2	0	0.97	31.4	1	2	1	1	2	2	2011	2	.	.	2	2	2	2	1110136a
136	2	0	0.97	43.7	1	2	1	2	1	2	2011	2	.	.	2	2	2	2	1110137a
137	2	0	0.97	27.7	9	2	1	1	1	2	2011	2	.	.	2	2	2	2	1110138a
138	2	0	0.97	27.3	9	2	1	1	1	2	2011	2	.	.	2	2	2	2	1110139a
139	2	0	0.97	26.7	9	2	1	2	1	2	2011	2	.	.	2	2	2	2	1110140a
140	2	0	0.97	47	1	2	1	1	2	2	2011	2	.	.	2	2	2	2	1110141a
141	2	0	0.97	41.9	1	2	1	2	1	2	2011	2	.	.	2	2	2	2	1110142a
142	2	0	0.97	31.8	1	2	1	1	1	2	2011	2	.	.	2	2	2	2	1110143a
143	2	0	0.97	47.3	1	2	1	2	2	2	2011	1	2	2	2	2	2	2	1110144a
144	2	0	0.97	38.1	1	2	1	2	1	2	2011	2	.	.	2	2	2	2	1110145a
145	2	0	0.97	49.1	1	3	1	1	1	2	2011	2	.	.	2	2	2	2	1110146a
146	2	0	0.97	30.1	9	3	1	2	1	2	2011	2	.	.	2	2	2	2	1110147a
147	2	0	0.97	35.1	1	2	1	1	2	2	2011	2	.	.	2	2	2	2	1110148a
148	2	0	0.97	27.3	9	3	1	3	1	2	2011	2	.	.	2	2	2	2	1110149a
149	2	0	0.97	28.8	1	3	1	1	1	2	2011	2	.	.	2	2	2	2	1110150a
150	1	0	0.97	38.9	1	2	1	2	1	1	2011	2	.	.	2	2	2	2	1110151a
151	2	0	0.97	25.7	9	3	1	1	1	2	2011	2	.	.	2	2	2	2	1110152a
152	2	0	0.97	21.1	9	2	1	1	1	2	2011	2	.	.	2	2	2	2	1110153a
153	2	0	0.97	23.2	9	3	1	4	1	2	2011	2	.	.	2	2	2	2	1110154a
154	2	0	0.97	23.7	9	3	1	4	1	2	2011	2	.	.	2	2	2	2	1110155a
155	2	0	0.97	24	9	3	1	4	1	2	2011	2	.	.	2	2	2	2	1110156a
156	2	0	0.97	22.5	9	2	1	1	2	2	2011	2	.	.	2	2	2	2	1110157a
157	2	0	0.97	24.7	9	2	1	1	1	2	2011	2	.	.	2	2	2	2	1110158a
158	2	0	0.97	24.7	9	3	1	1	1	2	2011	2	.	.	2	2	2	1	1110159a
159	2	0	0.97	30.5	1	3	1	1	1	2	2011	2	.	.	2	2	2	2	1110160a
160	2	0	0.97	29.7	9	3	1	2	1	2	2011	2	.	.	2	2	2	2	1110161a
161	1	0	0.97	23	9	2	1	1	1	1	2011	2	.	.	2	2	2	2	1110162a
162	2	0	0.97	46.3	1	3	1	1	1	2	2011	2	.	.	2	2	2	1	1110163a
163	2	0	0.97	25.9	1	3	1	1	1	2	2011	2	.	.	2	2	2	1	1110164a
164	1	0	0.97	54.9	1	3	1	3	1	1	2011	2	.	.	2	2	2	2	1110165a
165	1	0	0.97	31.4	1	2	1	1	1	1	2011	2	.	.	2	2	2	2	1110166a
166	1	0	0.97	48.5	1	2	1	3	1	1	2011	1	2	1	2	2	1	1	1110167a
167	1	0	0.97	43.4	1	2	1	3	1	1	2011	1	2	2	2	2	2	2	1110168a
168	2	0	0.97	42.9	1	2	1	3	1	2	2011	2	.	.	1	2	2	2	1110169a
169	2	0	0.97	48.6	1	2	1	2	1	2	2011	1	1	1	2	1	1	1	1110170a
170	2	0	0.97	40.9	1	3	1	1	1	2	2011	1	2	1	1	2	2	2	1110171a
171	1	0	0.97	53.3	1	2	1	2	2	1	2011	1	2	2	2	2	2	2	1110172a
172	2	0	0.97	26.3	1	3	1	1	2	2	2011	2	.	.	2	2	2	2	1110173a
173	1	0	0.97	50.6	1	2	1	3	2	1	2011	1	2	1	2	2	1	2	1110174a
174	2	0	0.97	49.7	1	2	1	1	1	2	2011	2	.	.	2	2	2	1	1110175a
175	1	0	0.97	46.5	1	2	1	3	2	1	2011	1	2	1	2	2	1	2	1110176a
176	1	0	0.97	32.9	1	2	9	2	1	1	2011	2	.	.	2	2	2	2	1110177a
177	1	0	0.97	52.4	1	2	1	1	2	1	2011	1	2	1	2	2	2	2	1110178a
178	1	0	0.97	50.9	1	2	9	3	2	1	2011	1	2	2	2	2	2	2	1110179a
179	2	0	0.97	27.2	1	3	1	1	2	2	2011	2	.	.	2	2	2	2	1110180a
180	2	0	0.97	29.6	1	3	1	1	2	2	2011	2	.	.	2	2	2	2	1110181a
181	2	0	0.97	26.5	1	2	1	1	1	2	2011	2	.	.	2	2	2	2	1110182a
182	1	0	0.97	26.1	1	3	1	2	2	1	2011	2	.	.	2	2	2	2	1110183a
183	2	0	0.97	39.5	1	2	1	1	1	2	2011	2	.	.	2	2	2	2	1110184a
184	2	0	0.97	39.7	1	3	1	1	2	2	2011	2	.	.	2	2	2	1	1110185a
185	2	0	0.97	46.6	1	2	1	3	1	2	2011	2	.	.	2	2	2	1	1110186a
186	1	0	0.97	55.5	9	2	1	1	2	2	2011	2	.	.	2	2	2	2	1110187a
187	2	0	0.97	50	1	2	1	3	1	2	2011	1	2	1	2	1	2	2	1110188a
188	2	0	0.97	29.3	1	3	1	2	1	1	2011	2	.	.	2	2	2	2	1110189a
189	1	0	0.97	32.5	9	2	1	2	2	1	2011	2	.	.	2	2	2	1	1110190a
190	1	0	0.97	42.1	1	2	1	2	2	2	2011	2	.	.	2	2	2	2	1110191a
191	1	0	0.97	31.7	1	2	1	3	2	1	2011	2	.	.	2	2	2	2	1110192a
192	1	0	0.97	29	9	2	1	2	2	1	2011	1	2	2	2	2	2	2	1110193a
193	1	0	0.97	35	1	2	1	3	2	2	2011	2	.	.	2	2	2	2	1110194a
194	1	0	0.97	52.3	1	2	1	3	2	2	2011	1	2	1	2	2	1	1	1110195a
195	1	0	0.97	44.9	1	3	1	2	2	1	2011	1	2	2	2	2	2	2	1110196a
196	1	0	0.97	27.8	1	2	1	1	2	2	2011	2	.	.	2	2	2	2	1110197a
197	1	0	0.97	49.5	1	2	1	2	1	2	2011	2	.	.	2	2	2	1	1110198a
198	1	0	0.97	42.5	1	3	1	3	2	1	2011	1	2	1	2	2	1	1	1110199a
199	1	0	0.97	56.7	1	2	1	1	2	2	2011	1	2	2	2	2	2	2	1110200a
200	1	0	0.97	48.6	1	3	1	2	2	1	2011	2	.	.	2	2	2	1	1110201a
201	2	0	0.97	40.1	1	3	1	1	1	2	2011	2	.	.	2	2	2	2	1110202a
202	2	0	0.97	37.6	1	3	1	1	2	2	2011	2	.	.	2	2	2	2	1110203a
203	2	0	0.97	41.4	9	3	1	2	2	2	2011	2	.	.	2	2	2	2	1110204a
204	2	0	0.97	26.9	1	3	1	1	1	2	2011	2	.	.	2	2	2	2	1110205a
205	1	0	0.97	30.6	1	2	1	2	2	2	2011	2	.	.	2	2	2	2	1110206a
206	2	0	0.97	49.5	1	2	1	2	1	2	2011	1	1	1	2	2	2	2	1110207a
207	1	0	0.97	41.4	1	2	1	2	2	1	2011	1	2	2	2	2	2	2	1110208a
208	1	0	0.97	45.4	1	2	1	3	2	1	2011	1	2	1	2	1	2	2	1110209a
209	1	0	0.97	45	1	2	1	3	2	1	2011	1	2	2	2	2	2	2	1110210a
210	1	0	0.97	42.2	1	2	1	1	2	1	2011	2	.	.	2	2	2	1	1110211a
211	1	0	0.97	43	1	2	1	3	2	1	2011	1	2	2	2	2	2	2	1110212a
212	1	0	0.97	34.7	1	2	1	3	2	2	2011	2	.	.	2	2	2	1	1110213a
213	1	0	0.97	41.3	1	2	1	2	2	1	2011	2	.	.	2	2	2	2	1110214a
214	1	0	0.97	48.9	1	2	1	3	2	2	2011	2	.	.	2	2	2	2	1110216a
215	2	0	0.97	48.8	9	3	1	1	1	2	2011	2	.	.	2	2	2	2	1110217a
216	2	0	0.97	39.9	1	3	9	1	1	2	2011	2	.	.	2	2	2	1	1110218a
217	1	0	0.97	51.6	1	2	1	1	2	1	2011	1	1	1	2	1	1	2	1110219a
218	1	0	0.97	52.4	1	2	1	2	2	1	2011	1	1	1	2	2	1	1	1110220a
219	1	0	0.97	35.9	1	3	1	2	2	2	2011	1	2	2	2	2	2	2	1110221a
220	1	0	0.97	35.6	1	2	1	2	2	2	2011	2	.	.	2	2	2	1	1110222a
221	2	0	0.97	38.7	1	3	1	2	1	2	2011	2	.	.	2	2	2	2	1110223a
222	1	0	0.97	32.6	1	3	1	2	2	1	2011	2	.	.	2	2	2	2	1110224a
223	1	0	0.97	39	9	2	1	2	2	1	2011	2	.	.	2	2	2	1	1110225a
224	1	0	0.97	38.1	1	2	1	1	2	1	2011	2	.	.	2	2	2	2	1110226a
225	1	0	0.97	45.6	1	2	1	1	1	2	2011	2	.	.	2	2	2	2	1110227a
226	1	0	0.97	52.4	1	2	1	2	1	2	2011	1	2	2	2	2	2	2	1110228a
227	1	0	0.97	54.2	1	2	1	3	2	1	2011	1	2	2	2	2	2	2	1110229a
228	1	0	0.97	54.5	1	3	1	2	2	1	2011	2	.	.	2	2	2	2	1110230a
229	2	0	0.97	45.3	1	2	1	1	1	2	2011	2	.	.	2	2	2	2	1110231a
230	1	0	0.97	53.6	1	2	1	3	2	2	2011	1	2	2	2	1	2	1	1110232a
231	2	0	0.97	43.6	1	3	1	1	1	2	2011	2	.	.	1	2	2	2	1110233a
232	1	0	0.97	50.5	1	2	1	2	1	1	2011	2	.	.	2	2	2	2	1110234a
233	1	0	0.97	39.1	1	2	9	3	1	2	2011	2	.	.	2	2	2	2	1110235a
234	1	0	0.97	44.9	1	2	1	2	1	1	2011	2	.	.	2	2	2	2	1110236a
235	1	0	0.97	50.9	1	2	1	1	1	1	2011	2	.	.	2	2	2	2	1110237a
236	1	0	0.97	45.3	1	2	1	2	2	1	2011	1	2	2	2	2	2	2	1110238a
237	1	0	0.97	45.3	1	2	1	2	2	1	2011	1	2	2	2	2	2	2	1110239a
238	1	0	0.97	42.2	1	2	1	2	2	2	2011	1	2	2	2	2	2	2	1110240a
239	1	0	0.97	38.6	1	2	1	2	2	2	2011	2	.	.	2	2	2	2	1110241a
240	2	0	0.97	54.5	1	2	1	2	1	2	2011	1	1	1	2	2	1	2	1110242a
241	2	0	0.97	42.9	1	2	1	1	2	2	2011	1	2	2	2	2	2	2	1110243a
242	1	0	0.97	27	1	2	1	3	2	1	2011	1	2	1	2	2	2	2	1110244a
243	1	0	0.97	54.3	1	2	1	2	2	1	2011	1	1	1	2	2	1	1	1110245a
244	1	0	0.97	44.3	1	2	1	2	2	2	2011	2	.	.	2	2	2	2	1110246a
245	1	0	0.97	48.5	1	3	1	1	2	1	2011	1	2	1	2	1	1	1	1110247a
246	2	0	0.97	43	1	2	1	2	1	2	2011	2	.	.	2	2	2	2	1110248a
247	2	0	0.97	51.4	1	2	1	1	1	2	2011	2	.	.	2	2	2	2	1110249a
248	1	0	0.97	57.6	1	2	1	3	2	2	2011	1	2	2	2	2	2	2	1110250a
249	2	0	0.97	25.8	9	3	1	1	1	2	2011	2	.	.	2	2	2	2	1110251a
250	2	0	0.97	32	1	3	1	3	1	2	2011	2	.	.	2	2	2	2	1110252a
251	1	0	0.97	50.3	1	2	1	2	1	1	2011	2	.	.	2	2	2	2	1110253a
252	1	0	0.97	52.2	1	2	1	2	2	1	2011	1	2	1	2	1	1	2	1110254a
253	1	0	0.97	54.7	1	2	1	1	2	1	2011	1	2	2	2	2	2	2	1110255a
254	1	0	0.97	58.5	1	2	1	3	2	1	2011	2	.	.	2	2	2	1	1110256a
255	1	0	0.97	52	1	2	1	2	2	1	2011	2	.	.	2	2	2	1	1110257a
256	2	0	0.97	21.9	9	3	9	1	1	2	2011	2	.	.	2	2	2	2	1110258a
257	2	0	0.97	45.7	1	2	1	1	2	2	2011	2	.	.	2	2	2	2	1110260a
258	2	0	0.97	51.6	1	2	1	2	1	2	2011	2	.	.	2	2	2	2	1110261a
259	2	0	0.97	31	1	3	1	1	1	2	2011	2	.	.	2	2	2	1	1110262a
260	1	0	0.97	52.8	1	2	1	1	2	1	2011	2	.	.	2	2	2	1	1110263a
261	1	0	0.97	50.9	1	2	9	2	2	2	2011	2	.	.	2	2	2	2	1110264a
262	1	0	0.97	55.6	1	2	1	2	2	2	2011	1	2	2	2	2	2	2	1110265a
263	2	0	0.97	41	9	3	1	1	1	2	2011	2	.	.	2	2	2	2	1110266a
264	2	0	0.97	40.4	1	2	1	1	2	2	2011	2	.	.	2	2	2	1	1110267a
265	2	0	0.97	41.6	1	3	1	2	1	2	2011	2	.	.	2	2	2	2	1110268a
266	1	0	0.97	49	1	2	9	3	2	1	2011	1	2	1	2	2	2	2	1110269a
267	1	0	0.97	46.7	1	3	1	1	2	1	2011	1	2	2	2	2	2	1	1110270a
268	1	0	0.97	50.9	1	3	1	2	1	2	2011	2	.	.	2	2	2	2	1110271a
269	1	0	0.97	59	1	2	9	2	2	1	2011	1	2	1	2	2	2	1	1110272a
270	2	0	0.97	31.9	1	3	1	4	1	2	2011	2	.	.	2	2	2	2	1110273a
271	2	0	0.97	40.4	1	1	1	2	1	2	2011	2	.	.	2	2	2	2	1110274a
272	2	0	0.97	40.7	1	2	1	1	1	2	2011	2	.	.	2	2	2	2	1110275a
273	2	0	0.97	41	1	1	1	1	1	2	2011	2	.	.	2	2	2	2	1110276a
274	2	0	0.97	33.9	1	3	1	1	1	2	2011	2	.	.	2	2	2	2	1110277a
275	2	0	0.97	39.4	1	2	1	1	1	2	2011	2	.	.	2	2	2	2	1110278a
276	2	0	0.97	39.9	1	3	9	2	1	2	2011	2	.	.	2	2	2	2	1110279a
277	1	0	0.97	45.4	1	3	1	2	2	1	2011	2	.	.	2	2	2	2	1110280a
278	2	0	0.97	46.7	1	3	9	1	2	2	2011	2	.	.	2	2	2	1	1110281a
279	1	0	0.97	39.1	1	2	1	2	2	1	2011	1	2	2	2	2	2	2	1110282a
280	1	0	0.97	52.9	1	2	1	2	2	1	2011	1	2	2	2	2	2	2	1110283a
281	1	0	0.97	43.1	1	3	1	3	2	2	2011	1	2	2	1	2	2	1	1110284a
282	2	0	0.97	35.8	1	3	1	2	2	2	2011	2	.	.	2	2	2	2	1110285a
283	1	0	0.97	41	1	2	1	3	2	2	2011	2	.	.	2	2	2	2	1110286a
284	2	0	0.97	45.8	1	2	1	3	1	2	2011	1	2	2	2	2	2	2	1110287a
285	2	0	0.97	41.3	9	1	1	1	1	2	2011	2	.	.	2	2	2	2	1110288a
286	2	0	0.97	38	9	3	1	3	1	2	2011	1	2	2	2	1	2	2	1110289a
287	2	0	0.97	42.5	1	2	1	2	1	2	2011	1	2	2	2	2	2	2	1110290a
288	1	0	0.97	57.6	1	2	1	1	1	2	2011	2	.	.	2	2	2	1	1110291a
289	2	0	0.97	29.9	1	3	1	1	1	2	2011	2	.	.	2	2	2	2	1110292a
290	1	0	0.97	44	1	3	1	1	2	2	2011	2	.	.	2	2	2	2	1110293a
291	1	0	0.97	37.4	1	3	1	1	1	2	2011	2	.	.	2	2	2	2	1110294a
292	2	0	0.97	37.2	1	3	1	2	1	2	2011	2	.	.	2	2	2	2	1110295a
293	1	0	0.97	31.8	1	3	1	3	2	2	2011	2	.	.	2	2	2	2	1110296a
294	1	0	0.97	47.8	1	2	1	2	1	1	2011	2	.	.	2	2	2	2	1110297a
295	2	0	0.97	34.2	1	2	1	1	1	2	2011	2	.	.	2	2	2	2	1110298a
296	2	0	0.97	20.6	9	2	1	4	2	2	2011	2	.	.	2	2	2	2	1110299a
297	1	0	0.97	30.6	1	3	1	1	2	1	2011	2	.	.	2	2	2	2	1110300a
298	1	0	0.97	31.8	1	3	1	3	1	1	2011	2	.	.	2	2	2	1	1110301a
299	1	0	0.97	30	1	3	1	2	2	2	2011	2	.	.	2	2	2	2	1110302a
300	2	0	0.97	42.9	1	2	1	2	1	2	2011	2	.	.	2	2	2	2	1110303a
301	1	0	0.97	47.4	1	2	1	1	1	2	2011	2	.	.	2	2	2	2	1110304a
302	2	0	0.97	35.8	1	3	1	1	1	2	2011	2	.	.	2	2	2	2	1110305a
303	1	0	0.97	29.6	1	3	1	2	2	1	2011	2	.	.	2	2	2	1	1110306a
304	2	0	0.97	45.1	1	2	1	1	1	2	2011	2	.	.	2	2	2	2	1110307a
305	2	0	0.97	40.7	1	2	1	1	1	2	2011	2	.	.	2	2	2	2	1110308a
306	1	0	0.97	55.7	1	2	1	2	2	1	2011	2	.	.	2	2	2	1	1110309a
307	2	0	0.97	41.4	1	3	1	3	1	2	2011	2	.	.	2	2	2	2	1110310a
308	1	0	0.97	51.1	1	2	1	1	1	1	2011	2	.	.	2	2	2	2	1110311a
309	2	0	0.97	38.1	1	3	1	1	1	2	2011	2	.	.	2	2	2	2	1110312a
310	2	0	0.97	44.2	1	3	1	1	1	2	2011	2	.	.	2	2	2	2	1110313a
311	1	0	0.97	31.2	1	2	1	2	2	1	2011	1	2	2	2	2	2	1	1110314a
312	2	0	0.97	26.8	1	3	1	1	1	2	2011	2	.	.	2	2	2	2	1110315a
313	2	0	0.97	25.3	9	3	1	1	2	2	2011	2	.	.	2	2	2	2	1110316a
314	2	0	0.97	59.6	1	3	1	2	1	2	2011	2	.	.	2	2	2	2	1110317a
315	2	0	0.97	36.3	1	3	1	2	1	2	2011	2	.	.	2	2	2	2	1110318a
316	1	0	0.97	52.3	1	2	1	3	2	1	2011	2	.	.	2	2	2	2	1110319a
317	1	0	0.97	33.9	1	2	1	2	2	2	2011	2	.	.	2	2	2	2	1110320a
318	2	0	0.97	43.2	1	2	1	1	1	2	2011	2	.	.	2	2	2	2	1110321a
319	1	0	0.97	48.3	1	2	1	2	2	1	2011	1	2	2	2	2	2	2	1110322a
320	1	0	0.97	45	1	2	1	4	1	1	2011	2	.	.	2	2	2	2	1110323a
321	1	0	0.97	43.2	1	2	1	3	2	2	2011	2	.	.	2	2	2	2	1110324a
322	2	0	0.97	49.1	9	2	1	1	1	2	2011	2	.	.	2	2	2	2	1110325a
323	1	0	0.97	55	1	2	1	2	2	1	2011	1	2	2	2	2	2	2	1110326a
324	2	0	0.97	44.3	1	1	1	1	1	2	2011	1	2	2	2	2	2	2	1110327a
325	2	0	0.97	49	1	2	1	1	1	2	2011	1	2	2	2	2	2	2	1110328a
326	1	0	0.97	55.9	1	1	1	3	2	2	2011	1	2	2	2	2	2	2	1110329a
327	1	0	0.97	41.1	1	2	1	2	1	2	2011	1	2	2	2	2	2	1	1110330a
328	1	0	0.97	54.3	1	2	1	1	1	2	2011	2	.	.	2	2	2	2	1110331a
329	2	0	0.97	48.7	1	2	1	2	1	2	2011	2	.	.	2	2	2	1	1110332a
330	1	0	0.97	56.1	1	2	1	1	1	1	2011	1	2	1	2	2	2	1	1110333a
331	1	0	0.97	49.6	1	2	1	3	2	1	2011	2	.	.	2	2	2	2	1110334a
332	2	0	0.97	43.7	1	2	1	1	1	2	2011	2	.	.	2	2	2	2	1110335a
333	2	0	0.97	56.6	1	2	1	1	1	2	2011	2	.	.	2	2	2	2	1110336a
334	2	0	0.97	51.1	1	1	1	2	2	2	2011	2	.	.	2	2	2	2	1110337a
335	1	0	0.97	51.9	1	2	1	2	2	2	2011	2	.	.	2	2	2	2	1110338a
336	2	0	0.97	49.9	9	2	1	3	1	2	2011	1	2	1	2	2	1	2	1110339a
337	1	0	0.97	45.7	1	2	1	1	2	1	2011	2	.	.	2	2	2	2	1110340a
338	1	0	0.97	39.4	1	2	1	2	1	2	2011	2	.	.	2	2	2	2	1110341a
339	2	0	0.97	45.4	1	2	1	1	1	2	2011	2	.	.	2	2	2	2	1110342a
340	1	0	0.97	37.8	1	2	1	1	2	2	2011	2	.	.	2	2	2	2	1110343a
341	1	0	0.97	56.7	1	2	1	2	1	2	2011	2	.	.	2	2	2	2	1110344a
342	2	0	0.97	41.2	1	2	1	3	1	2	2011	1	2	2	2	2	2	2	1110345a
343	2	0	0.97	18.1	9	2	1	1	1	2	2011	2	.	.	2	2	2	2	1110346a
344	1	0	0.97	59.6	1	3	1	2	2	1	2011	1	2	1	2	1	1	2	1110347a
345	1	0	0.97	46.7	1	2	1	2	2	1	2011	2	.	.	2	2	2	2	1110348a
346	1	0	0.97	46.3	1	2	1	3	2	1	2011	1	2	1	2	2	2	1	1110349a
347	1	0	0.97	52.6	1	2	1	1	2	1	2011	2	.	.	2	2	2	2	1110350a
348	1	0	0.97	52	1	2	1	2	2	1	2011	1	2	2	2	2	2	2	1110351a
349	1	0	0.97	39.6	1	3	1	2	1	2	2011	2	.	.	2	2	2	2	1110352a
350	1	0	0.97	51.2	1	2	1	1	2	1	2011	2	.	.	2	2	2	2	1110353a
351	1	0	0.97	54.8	1	2	1	2	2	2	2011	1	2	1	2	2	2	2	1110354a
352	1	0	0.97	38.8	1	2	1	2	1	2	2011	2	.	.	2	2	2	2	1110355a
353	1	0	0.97	30.4	1	3	1	2	2	1	2011	2	.	.	2	2	2	2	1110356a
354	2	0	0.97	46.8	9	1	1	1	1	2	2011	1	2	2	2	2	2	2	1110357a
355	2	0	0.97	49.9	1	2	1	1	2	2	2011	1	2	2	2	2	2	2	1110358a
356	1	0	0.97	32.2	1	2	1	2	2	1	2011	2	.	.	2	2	2	2	1110359a
357	1	0	0.97	30.9	9	3	1	1	2	2	2011	2	.	.	2	2	2	2	1110360a
358	1	0	0.97	45	1	3	1	2	2	2	2011	2	.	.	2	2	2	2	1110361a
359	2	0	0.97	33.1	1	3	1	2	1	2	2011	2	.	.	2	2	2	2	1110362a
360	1	0	0.97	51.2	1	2	1	1	2	2	2011	2	.	.	2	2	2	2	1110363a
361	1	0	0.97	52.8	1	2	1	2	2	1	2011	1	1	1	2	2	1	2	1110364a
362	1	0	0.97	51.2	1	2	1	2	2	1	2011	1	2	2	2	2	2	2	1110365a
363	1	0	0.97	52.2	1	2	1	1	1	2	2011	2	.	.	2	2	2	1	1110366a
364	1	0	0.97	55.8	1	2	1	2	2	1	2011	2	.	.	2	2	2	2	1110367a
365	1	0	0.97	47.9	9	2	1	3	2	1	2011	1	2	2	1	2	1	1	1110368a
366	1	0	0.97	50.6	1	3	1	1	2	2	2011	2	.	.	2	2	2	2	1110369a
367	2	0	0.97	34.8	1	3	1	1	1	2	2011	2	.	.	2	2	2	2	1110370a
368	2	0	0.97	49.4	1	2	1	1	1	2	2011	2	.	.	2	2	2	2	1110371a
369	1	0	0.97	33.3	1	2	1	3	2	2	2011	2	.	.	2	2	2	1	1110372a
370	2	0	0.97	58	9	2	1	3	1	2	2011	2	.	.	2	2	2	2	1110373a
371	2	0	0.97	42.9	1	2	1	3	2	2	2011	1	2	2	2	2	2	2	1110374a
372	1	0	0.97	51.4	1	3	1	2	2	2	2011	2	.	.	2	2	2	1	1110375a
373	1	0	0.97	36.3	1	3	1	2	2	2	2011	2	.	.	2	2	2	2	1110376a
374	1	0	0.97	53.1	1	2	1	1	1	2	2011	2	.	.	2	2	2	2	1110377a
375	1	0	0.97	44.9	1	2	1	2	1	1	2011	1	2	2	2	2	2	2	1110378a
376	2	0	0.97	30.5	9	3	1	1	1	2	2011	2	.	.	2	2	2	2	1110379a
377	2	0	0.97	29.4	1	2	1	2	2	2	2011	2	.	.	2	2	2	2	1110380a
378	1	0	0.97	51.3	1	2	1	3	1	1	2011	1	2	1	2	2	2	1	1110381a
379	1	0	0.97	48.2	1	2	1	1	1	1	2011	2	.	.	2	2	2	1	1110382a
380	2	0	0.97	24.5	9	3	1	1	1	2	2011	2	.	.	2	2	2	2	1110383a
381	1	0	0.97	58.5	1	2	1	3	1	1	2011	1	2	2	2	2	2	2	1110384a
382	2	0	0.97	28.8	1	3	9	1	1	2	2011	2	.	.	2	2	2	2	1110385a
383	1	0	0.97	40	1	2	1	3	2	2	2011	1	2	2	1	2	2	2	1110386a
384	2	0	0.97	50.2	1	2	1	1	1	2	2011	2	.	.	2	2	2	2	1110387a
385	2	0	0.97	40.7	1	3	1	2	1	2	2011	2	.	.	2	2	2	2	1110388a
386	2	0	0.97	33.3	1	3	1	1	1	2	2011	2	.	.	1	2	2	2	1110389a
387	2	0	0.97	22.3	9	2	1	1	1	2	2011	2	.	.	2	2	2	2	1110390a
388	2	0	0.97	42.3	1	3	1	1	1	2	2011	1	2	2	1	1	2	2	1110391a
389	2	0	0.97	29.2	1	3	9	1	2	2	2011	2	.	.	2	2	2	2	1110393a
390	1	0	0.97	22.7	9	3	1	1	2	2	2011	2	.	.	2	2	2	2	1110394a
391	2	0	0.97	30.7	1	3	1	2	1	2	2011	2	.	.	2	2	2	2	1110395a
392	2	0	0.97	28.1	1	2	1	2	1	2	2011	2	.	.	2	2	2	2	1110396a
393	1	0	0.97	32.7	1	2	1	1	2	1	2011	2	.	.	2	2	2	2	1110397a
394	1	0	0.97	29.9	1	2	1	2	2	1	2011	2	.	.	2	2	2	2	1110398a
395	1	0	0.97	57.2	1	2	1	1	2	1	2011	2	.	.	2	2	2	2	1110399a
396	2	0	0.97	29.5	1	2	1	1	1	2	2011	2	.	.	2	2	2	2	1110400a
397	2	0	0.97	39.9	1	3	1	2	2	2	2011	2	.	.	2	2	2	2	1110401a
398	1	0	0.97	23.9	9	3	1	3	2	2	2011	2	.	.	2	2	2	2	1110402a
399	2	0	0.97	53.4	1	2	1	2	2	2	2011	2	.	.	2	2	2	1	1110403a
400	2	0	0.97	52.8	1	2	1	2	1	2	2011	2	.	.	2	2	2	2	1110404a
401	1	0	0.97	28.9	9	3	1	1	1	1	2011	2	.	.	2	2	2	2	1110405a
402	2	0	0.97	21	9	2	1	1	1	2	2011	2	.	.	2	2	2	2	1110406a
403	1	0	0.97	38.2	1	3	1	3	2	1	2011	2	.	.	2	2	2	2	1110407a
404	1	0	0.97	31	1	3	1	2	2	2	2011	2	.	.	2	2	2	1	1110408a
405	1	0	0.97	45.8	1	2	1	3	2	1	2011	2	.	.	2	2	2	2	1110409a
406	1	0	0.97	50.9	1	2	1	4	2	1	2011	2	.	.	2	2	2	2	1110410a
407	1	0	0.97	57.7	1	2	1	1	2	1	2011	1	1	1	2	1	1	2	1110411a
408	1	0	0.97	32.2	1	3	9	1	2	1	2011	2	.	.	2	2	2	2	1110412a
409	1	0	0.97	56.5	1	2	1	2	2	1	2011	2	.	.	2	2	2	2	1110413a
410	1	0	0.97	35.5	1	2	1	3	2	2	2011	2	.	.	2	2	2	2	1110414a
411	1	0	0.97	25.8	1	2	1	1	1	1	2011	2	.	.	2	2	2	2	1110415a
412	1	0	0.97	50.1	1	3	9	1	2	1	2011	2	.	.	2	2	2	2	1110416a
413	2	0	0.97	28.4	9	3	1	1	2	2	2011	2	.	.	2	2	2	1	1110417a
414	1	0	0.97	41.9	1	3	1	3	1	2	2011	2	.	.	2	2	2	2	1110418a
415	1	0	0.97	50.8	1	2	1	1	1	2	2011	2	.	.	2	2	2	2	1110419a
416	2	0	0.97	30.5	1	2	1	1	1	2	2011	2	.	.	2	2	2	2	1110420a
417	1	0	0.97	56	1	2	1	2	1	1	2011	1	2	2	2	2	2	2	1110421a
418	1	0	0.97	53.8	1	2	1	2	1	1	2011	2	.	.	2	2	2	2	1110422a
419	2	0	0.97	40.7	1	2	1	2	1	2	2011	1	2	2	2	2	2	2	1110423a
420	1	0	0.97	25.2	9	2	1	1	2	1	2011	2	.	.	2	2	2	1	1110424a
421	2	0	0.97	47.7	1	3	1	3	1	2	2011	1	1	1	2	2	1	1	1110425a
422	1	0	0.97	53	1	2	1	1	2	1	2011	1	2	2	2	2	2	2	1110426a
423	2	0	0.97	55.2	1	2	1	3	2	2	2011	2	.	.	2	2	2	2	1110427a
424	2	0	0.97	29.2	1	3	1	1	2	2	2011	2	.	.	2	2	2	2	1110428a
425	1	0	0.97	56.2	1	3	1	1	2	2	2011	2	.	.	2	2	2	2	1110429a
426	2	0	0.97	49.8	1	3	1	2	1	2	2011	2	.	.	1	1	2	2	1110430a
427	1	0	0.97	30.6	9	2	1	2	2	2	2011	1	2	2	2	2	2	2	1110431a
428	1	0	0.97	29.3	9	3	1	1	1	2	2011	2	.	.	2	2	2	2	1110432a
429	2	0	0.97	40.4	1	2	1	1	1	2	2011	2	.	.	2	2	2	2	1110433a
430	1	0	0.97	25.2	9	3	9	1	2	2	2011	2	.	.	2	2	2	2	1110434a
431	1	0	0.97	35.4	9	3	9	3	1	1	2011	1	2	1	2	2	2	2	1110435a
432	1	0	0.97	40.9	1	3	1	1	2	1	2011	2	.	.	2	2	2	2	1110436a
433	1	0	0.97	28	1	2	1	1	1	1	2011	2	.	.	2	2	2	2	1110437a
434	1	0	0.97	54.9	1	2	1	3	2	2	2011	2	.	.	2	2	2	1	1110438a
435	1	0	0.97	25.1	9	3	9	1	2	2	2011	2	.	.	2	2	2	2	1110439a
436	2	0	0.97	30.3	1	3	1	1	1	2	2011	2	.	.	2	2	2	2	1110440a
437	1	0	0.97	32.7	1	3	1	1	2	1	2011	1	2	2	2	2	2	2	1110441a
438	2	0	0.97	47.6	1	2	1	2	1	2	2011	2	.	.	2	2	2	2	1110442a
439	2	0	0.97	48.6	1	2	1	1	2	2	2011	2	.	.	2	2	2	2	1110443a
440	2	0	0.97	46.3	1	2	9	1	1	2	2011	2	.	.	2	2	2	1	1110444a
441	1	0	0.97	52.5	1	2	1	3	2	2	2011	2	.	.	2	2	2	2	1110445a
442	2	0	0.97	46.3	1	1	1	1	2	2	2011	1	2	2	2	2	2	2	1110446a
443	2	0	0.97	38.9	1	1	1	3	1	2	2011	1	2	2	2	2	2	2	1110447a
444	2	0	0.97	46	1	2	1	2	1	2	2011	2	.	.	2	2	2	2	1110448a
445	2	0	0.97	27.7	1	3	9	4	1	2	2011	2	.	.	2	2	2	2	1110449a
446	2	0	0.97	25.1	9	3	1	1	2	2	2011	2	.	.	2	2	2	2	1110450a
447	2	0	0.97	24.3	9	2	1	1	2	2	2011	2	.	.	2	2	2	2	1110451a
448	2	0	0.97	43.9	1	2	1	1	1	2	2011	2	.	.	2	2	2	2	1110452a
449	1	0	0.97	25.9	1	3	1	2	1	2	2011	2	.	.	2	2	2	2	1110453a
450	1	0	0.97	37.7	1	2	1	3	2	1	2011	2	.	.	2	2	2	2	1110454a
451	1	0	0.97	54.3	1	2	9	2	2	1	2011	1	2	1	2	2	2	2	1110455a
452	2	0	0.97	31.3	1	3	1	2	1	2	2011	2	.	.	2	2	2	2	1110456a
453	2	0	0.97	43.6	1	3	1	2	1	2	2011	2	.	.	2	2	2	2	1110457a
454	1	0	0.97	49.5	1	2	1	2	1	1	2011	1	1	1	2	1	1	2	1110458a
455	1	0	0.97	56	1	2	9	1	1	2	2011	2	.	.	2	2	2	2	1110459a
456	2	0	0.97	26	1	2	1	1	1	2	2011	2	.	.	2	2	2	2	1110460a
457	1	0	0.97	38.3	1	2	1	2	2	2	2011	2	.	.	2	2	2	2	1110461a
458	1	0	0.97	24.1	9	2	1	4	1	1	2011	2	.	.	2	2	2	1	1110462a
459	2	0	0.97	20.9	9	3	1	1	1	2	2011	2	.	.	2	2	2	2	1110463a
460	1	0	0.97	61.8	1	2	9	2	1	1	2011	2	.	.	2	2	2	2	1110464a
461	1	0	0.97	27.6	9	2	1	2	2	2	2011	2	.	.	2	2	2	2	1110465a
462	1	0	0.97	19.1	9	2	1	1	1	2	2011	2	.	.	2	2	2	2	1110466a
463	1	0	0.97	48.3	1	2	1	2	2	2	2011	1	2	2	2	2	2	1	1110467a
464	1	0	0.97	47.9	1	2	1	2	2	1	2011	2	.	.	2	2	2	2	1110468a
465	2	0	0.97	19	9	2	9	1	1	2	2011	2	.	.	2	2	2	2	1110469a
466	2	0	0.97	18.6	9	2	1	1	1	2	2011	2	.	.	2	2	2	2	1110470a
467	1	0	0.97	56.1	1	2	1	2	2	1	2011	1	2	2	2	2	2	1	1110471a
468	2	0	0.97	37.7	1	2	1	1	1	2	2011	2	.	.	2	2	2	2	1110472a
469	2	0	0.97	29.5	1	3	1	2	1	2	2011	2	.	.	2	2	2	2	1110473a
470	2	0	0.97	35.1	1	3	1	3	1	2	2011	1	2	2	2	2	2	2	1110474a
471	1	0	0.97	38.9	1	3	1	2	1	2	2011	2	.	.	2	2	2	2	1110475a
472	1	0	0.97	30.7	9	2	1	3	2	1	2011	1	2	2	2	2	2	1	1110476a
473	2	0	0.97	32.9	1	2	1	1	1	2	2011	2	.	.	2	2	2	1	1110477a
474	1	0	0.97	33.2	1	2	1	3	1	2	2011	1	2	2	2	2	2	2	1110478a
475	1	0	0.97	30.6	1	3	1	4	1	1	2011	1	2	2	2	2	2	2	1110479a
476	1	0	0.97	33.2	1	2	1	2	2	1	2011	2	.	.	2	2	2	2	1110480a
477	1	0	0.97	59.7	1	2	1	3	1	2	2011	1	2	1	2	2	1	1	1110481a
478	1	0	0.97	59.2	1	2	1	2	2	1	2011	1	1	1	2	2	2	2	1110482a
479	1	0	0.97	29.4	1	3	1	2	1	1	2011	2	.	.	2	2	2	2	1110483a
480	2	0	0.97	48	1	2	1	1	2	2	2011	2	.	.	2	2	2	1	1110484a
481	1	0	0.97	32.7	1	3	1	3	1	2	2011	2	.	.	2	2	2	1	1110485a
482	2	0	0.97	29.7	1	3	1	2	1	2	2011	2	.	.	2	2	2	1	1110486a
483	1	0	0.97	34.8	1	2	1	3	1	2	2011	2	.	.	2	2	2	2	1110487a
484	1	0	0.97	48.7	9	2	9	1	2	1	2011	2	.	.	2	2	2	2	1110488a
485	1	0	0.97	30.2	1	3	1	3	2	1	2011	2	.	.	2	2	2	2	1110489a
486	1	0	0.97	37	1	2	1	2	2	1	2011	2	.	.	2	2	2	2	1110490a
487	1	0	0.97	34.3	1	2	1	2	2	1	2011	1	2	2	2	2	2	1	1110491a
488	2	0	0.97	42.8	1	2	1	1	2	2	2011	2	.	.	2	2	2	2	1110492a
489	2	0	0.97	44.5	1	2	1	3	2	2	2011	1	2	2	2	2	2	2	1110493a
490	2	0	0.97	32.8	1	3	1	2	1	2	2011	2	.	.	2	2	2	2	1110494a
491	2	0	0.97	25.8	9	3	1	2	1	2	2011	2	.	.	2	2	2	2	1110495a
492	2	0	0.97	47.3	1	2	9	2	1	2	2011	1	2	1	2	2	2	2	1110496a
493	1	0	0.97	33.3	1	3	1	2	1	2	2011	2	.	.	2	2	2	1	1110497a
494	1	0	0.97	30.1	1	3	1	3	1	2	2011	1	2	2	2	2	2	2	1110498a
495	2	0	0.97	25.7	1	2	1	3	1	2	2011	2	.	.	2	2	2	1	1110499a
496	2	0	0.97	31.3	1	3	1	1	1	2	2011	2	.	.	2	2	2	2	1110500a
497	1	0	0.97	31.8	1	3	1	3	1	2	2011	1	2	2	2	2	2	2	1110501a
498	1	0	0.97	35.1	1	3	1	3	1	1	2011	1	2	1	2	2	2	2	1110502a
499	2	0	0.97	38.1	1	2	1	1	1	2	2011	2	.	.	2	2	2	2	1110503a
500	1	0	0.97	37.8	1	3	1	1	2	1	2011	1	2	2	2	2	2	2	1110504a
501	2	0	0.97	47.1	1	2	1	3	1	2	2011	1	2	1	2	1	1	2	1110505a
502	2	0	0.97	43.6	1	2	1	1	1	2	2011	2	.	.	2	2	2	2	1110506a
503	2	0	0.97	47.6	9	2	1	3	2	2	2011	1	2	2	2	2	2	2	1110507a
504	1	0	0.97	31.6	1	2	1	2	1	2	2011	2	.	.	2	2	2	2	1110508a
505	1	0	0.97	36.8	1	3	1	2	1	2	2011	1	1	1	2	2	1	2	1110509a
506	2	0	0.97	36	1	2	1	3	2	2	2011	1	2	2	1	2	2	2	1110510a
507	2	0	0.97	44.3	9	2	1	2	1	2	2011	2	.	.	2	2	2	2	1110511a
508	2	0	0.97	26.1	9	3	1	1	2	2	2011	2	.	.	2	2	2	1	1110512a
509	2	0	0.97	39.6	1	3	1	2	1	2	2011	1	1	1	2	1	2	1	1110513a
510	2	0	0.97	33.9	1	2	1	2	1	2	2011	2	.	.	2	2	2	2	1110514a
511	1	0	0.97	41.7	1	2	1	1	2	1	2011	2	.	.	2	2	2	2	1110515a
512	2	0	0.97	31.2	9	3	1	2	1	2	2011	2	.	.	2	2	2	2	1110516a
513	2	0	0.97	48.5	1	2	1	2	1	2	2011	2	.	.	2	2	2	2	1110517a
514	2	0	0.97	39	1	2	1	3	1	2	2011	2	.	.	2	2	2	2	1110518a
515	1	0	0.97	37.4	1	2	1	3	2	1	2011	1	1	1	2	2	2	1	1110519a
516	2	0	0.97	36.6	1	3	1	1	1	2	2011	2	.	.	2	2	2	2	1110520a
517	1	0	0.97	27.1	9	3	1	2	1	1	2011	2	.	.	1	2	2	2	1110521a
518	1	0	0.97	31.7	1	3	1	3	1	1	2011	1	2	1	2	2	2	2	1110522a
519	1	0	0.97	48.1	1	2	1	2	2	1	2011	1	2	1	2	2	1	2	1110523a
520	2	0	0.97	38.7	1	2	1	2	1	2	2011	2	.	.	2	2	2	2	1110524a
521	2	0	0.97	30	1	3	1	4	1	2	2011	2	.	.	2	2	2	2	1110525a
522	1	0	0.97	32.1	1	2	1	1	1	1	2011	2	.	.	2	2	2	2	1110526a
523	1	0	0.97	31.4	1	3	1	2	2	1	2011	1	2	2	2	2	2	1	1110527a
524	2	0	0.97	32.1	1	2	1	3	1	2	2011	2	.	.	2	2	2	2	1110528a
525	1	0	0.97	34.7	1	2	1	2	2	1	2011	2	.	.	2	2	2	2	1110529a
526	2	0	0.97	35.6	1	2	1	2	1	2	2011	2	.	.	2	2	2	2	1110530a
527	1	0	0.97	30.2	1	2	1	3	2	1	2011	1	2	2	2	2	2	1	1110531a
528	1	0	0.97	39.4	1	2	1	3	2	1	2011	2	.	.	2	2	2	2	1110532a
529	1	0	0.97	40.6	1	3	1	2	2	2	2011	2	.	.	2	2	2	2	1110533a
530	2	0	0.97	29.1	1	3	1	1	1	2	2011	2	.	.	2	2	2	2	1110534a
531	2	0	0.97	52.4	1	3	1	2	1	2	2011	1	2	1	2	1	1	1	1110535a
532	2	0	0.97	43.7	1	3	1	3	2	2	2011	1	2	1	2	1	1	1	1110536a
533	2	0	0.97	49.9	1	2	1	.	1	2	2011	2	.	.	2	2	2	2	1110537a
534	1	0	0.97	48.4	1	2	1	3	1	2	2011	1	2	1	2	2	1	2	1110538a
535	2	0	0.97	31.6	1	2	1	3	1	2	2011	2	.	.	2	2	2	2	1110539a
536	2	0	0.97	28.8	1	2	1	1	1	2	2011	2	.	.	2	2	2	2	1110540a
537	2	0	0.97	31.2	1	2	1	2	1	2	2011	2	.	.	2	2	2	2	1110541a
538	1	0	0.97	36.2	1	2	9	1	2	1	2011	2	.	.	2	2	2	2	1110542a
539	2	0	0.97	46.3	1	2	1	2	1	2	2011	2	.	.	2	2	2	2	1110543a
540	1	0	0.97	52.4	1	2	1	1	2	1	2011	2	.	.	2	2	2	2	1110544a
541	1	0	0.97	53.3	1	3	1	3	2	1	2011	1	1	1	2	1	1	2	1110545a
542	2	0	0.97	38.4	1	3	1	2	1	2	2011	2	.	.	2	2	2	2	1110546a
543	1	0	0.97	37.2	1	3	1	3	2	2	2011	1	2	2	1	2	2	1	1110547a
544	1	0	0.97	38	1	3	1	2	2	2	2011	2	.	.	1	2	2	2	1110548a
545	2	0	0.97	32.1	1	3	1	3	1	2	2011	1	2	2	2	2	2	2	1110549a
546	2	0	0.97	40.9	1	3	9	1	1	2	2011	2	.	.	2	2	2	1	1110550a
547	2	0	0.97	38.8	1	3	1	3	1	2	2011	2	.	.	2	2	2	1	1110551a
548	2	0	0.97	46.4	1	3	1	2	1	2	2011	2	.	.	2	2	2	1	1110552a
549	2	0	0.97	37.9	1	3	1	3	1	2	2011	2	.	.	2	2	2	2	1110553a
550	2	0	0.97	35.7	1	2	1	1	1	2	2011	2	.	.	2	1	2	2	1110554a
551	2	0	0.97	38	1	2	1	2	1	2	2011	2	.	.	2	2	2	2	1110555a
552	1	0	0.97	48	1	2	1	3	2	1	2011	2	.	.	2	2	2	2	1110556a
553	2	0	0.97	30.4	1	3	1	3	1	2	2011	2	.	.	2	2	2	2	1110557a
554	1	0	0.97	36.3	1	3	1	2	2	1	2011	1	1	1	2	2	2	2	1110558a
555	2	0	0.97	40.9	1	2	1	1	1	2	2011	2	.	.	2	2	2	2	1110559a
556	2	0	0.97	30.9	1	2	1	3	1	2	2011	1	1	1	2	1	1	2	1110560a
557	1	0	0.97	34.5	1	2	1	2	2	1	2011	2	.	.	2	2	2	2	1110561a
558	1	0	0.97	38.6	1	3	1	3	1	2	2011	1	2	2	2	2	2	1	1110562a
559	1	0	0.97	44.5	1	2	1	3	1	2	2011	2	.	.	2	2	2	2	1110563a
560	1	0	0.97	30	9	2	1	2	2	2	2011	2	.	.	2	2	2	2	1110564a
561	2	0	0.97	33.5	1	2	1	2	1	1	2011	2	.	.	2	2	2	2	1110565a
562	2	0	0.97	33.8	1	3	1	3	2	2	2011	2	.	.	2	2	2	2	1110566a
563	2	0	0.97	39.4	1	3	1	2	2	2	2011	2	.	.	2	2	2	2	1110567a
564	2	0	0.97	29.5	1	2	1	1	2	2	2011	2	.	.	2	2	2	2	1110568a
565	2	0	0.97	47.6	1	2	1	3	1	2	2011	2	.	.	2	2	2	1	1110569a
566	1	0	0.97	30.8	9	2	9	1	1	2	2011	2	.	.	2	2	2	2	1110570a
567	1	0	0.97	33	1	2	1	2	1	2	2011	1	2	2	2	2	2	2	1110571a
568	2	0	0.97	48.1	1	2	1	3	1	2	2011	1	2	2	2	2	2	2	1110572a
569	2	0	0.97	48.6	1	2	1	2	1	2	2011	2	.	.	2	2	2	2	1110573a
570	2	0	0.97	38.4	1	2	1	1	1	2	2011	2	.	.	2	2	2	2	1110574a
571	1	0	0.97	48.9	1	2	1	2	2	1	2011	2	.	.	2	2	2	2	1110575a
572	1	0	0.97	24.2	1	2	1	2	2	1	2011	2	.	.	2	2	2	2	1110576a
573	1	0	0.97	31.1	1	3	1	3	1	2	2011	2	.	.	2	2	2	2	1110577a
574	1	0	0.97	28.8	1	3	1	3	1	2	2011	2	.	.	1	2	2	2	1110578a
575	2	0	0.97	37.5	1	2	1	2	1	2	2011	1	2	2	2	2	2	2	1110579a
576	1	0	0.97	35.1	1	2	1	1	1	2	2011	2	.	.	2	2	2	2	1110580a
577	2	0	0.97	39.3	1	2	1	3	1	2	2011	1	2	2	2	2	2	2	1110581a
578	1	0	0.97	41.7	1	2	1	3	1	1	2011	1	2	1	2	2	2	2	1110582a
579	1	0	0.97	50.8	1	2	1	2	2	1	2011	2	.	.	2	2	2	2	1110583a
580	2	0	0.97	32.9	1	2	1	2	2	2	2011	2	.	.	2	2	2	2	1110584a
581	1	0	0.97	33.4	1	2	1	3	1	2	2011	2	.	.	2	2	2	2	1110585a
582	1	0	0.97	29.7	1	3	9	2	1	2	2011	2	.	.	2	2	2	2	1110586a
583	2	0	0.97	49.5	1	2	1	2	2	2	2011	1	1	1	2	1	2	1	1110587a
584	2	0	0.97	37.7	1	3	1	3	1	2	2011	1	2	1	2	2	2	2	1110588a
585	1	0	0.97	36.7	1	2	1	3	2	1	2011	1	2	1	2	1	2	2	1110589a
586	1	0	0.97	31.9	1	3	1	3	1	1	2011	2	.	.	2	2	2	2	1110590a
587	1	0	0.97	38.5	1	3	1	2	2	1	2011	2	.	.	2	2	2	2	1110591a
588	1	0	0.97	40.3	1	2	1	3	2	2	2011	1	2	1	2	2	2	2	1110592a
589	2	0	0.97	37.5	1	2	1	1	1	2	2011	2	.	.	2	2	2	2	1110593a
590	1	0	0.97	29	9	2	1	3	1	1	2011	2	.	.	2	2	2	2	1110594a
591	1	0	0.97	33.5	1	2	1	2	1	1	2011	2	.	.	2	2	2	2	1110595a
592	1	0	0.97	29.6	1	3	1	4	2	1	2011	2	.	.	2	2	2	2	1110596a
593	1	0	0.97	39.6	1	2	1	1	2	2	2011	2	.	.	2	2	2	2	1110597a
594	2	0	0.97	29.9	9	2	1	1	1	2	2011	2	.	.	2	2	2	2	1110598a
595	1	0	0.97	28	1	2	1	2	2	1	2011	2	.	.	2	2	2	2	1110599a
596	2	0	0.97	43	1	2	1	3	1	2	2011	2	.	.	2	2	2	2	1110600a
597	2	0	0.97	41.1	9	3	1	2	1	2	2011	1	2	2	2	2	2	2	1110601a
598	2	0	0.97	45.8	1	2	9	3	1	2	2011	2	.	.	2	2	2	2	1110602a
599	2	0	0.97	36.1	1	3	1	2	1	2	2011	2	.	.	2	2	2	2	1110603a
600	1	0	0.97	33.7	1	2	1	1	1	1	2011	2	.	.	2	2	2	2	1110604a
601	1	0	0.97	40.4	1	3	1	2	2	1	2011	1	2	1	2	1	1	2	1110605a
602	1	0	0.97	34.5	1	2	1	3	1	2	2011	1	2	2	2	2	2	2	1110606a
603	2	0	0.97	33.1	1	2	1	3	1	2	2011	1	2	2	1	2	2	1	1110607a
604	2	0	0.97	38.7	1	2	1	3	1	2	2011	2	.	.	2	2	2	2	1110608a
605	2	0	0.97	45.6	1	2	1	3	1	2	2011	2	.	.	2	2	2	2	1110609a
606	1	0	0.97	52.7	1	2	1	1	2	1	2011	1	2	1	2	1	1	2	1110610a
607	2	0	0.97	37.8	1	3	1	1	1	2	2011	2	.	.	2	2	2	2	1110611a
608	2	0	0.97	48.5	9	2	1	3	1	2	2011	1	2	1	2	2	2	2	1110612a
609	2	0	0.97	30	1	3	1	3	1	2	2011	2	.	.	2	2	2	2	1110613a
610	2	0	0.97	42.8	1	2	1	2	1	2	2011	2	.	.	2	2	2	1	1110614a
611	2	0	0.97	35.8	1	2	1	1	1	2	2011	2	.	.	2	2	2	2	1110615a
612	1	0	0.97	37.8	1	3	1	3	2	1	2011	2	.	.	2	2	2	2	1110616a
613	1	0	0.97	32.9	1	3	1	1	2	1	2011	2	.	.	2	2	2	2	1110617a
614	2	0	0.97	33.4	1	2	9	1	1	2	2011	2	.	.	2	2	2	2	1110618a
615	1	0	0.97	51.1	1	1	1	2	1	2	2011	1	2	1	2	2	2	1	1110619a
616	1	0	0.97	52.8	1	1	1	2	1	1	2011	2	.	.	2	2	2	2	1110620a
617	2	0	0.97	30.6	1	3	1	3	1	2	2011	1	2	2	2	2	2	2	1110621a
618	2	0	0.97	47.6	1	2	1	3	1	2	2011	1	2	1	2	1	1	2	1110622a
619	1	0	0.97	29.8	9	2	1	1	2	1	2011	1	2	2	2	2	2	2	1110623a
620	2	0	0.97	36	1	3	1	2	2	2	2011	2	.	.	2	2	2	2	1110624a
621	2	0	0.97	49.5	1	3	1	3	2	2	2011	2	.	.	2	2	2	2	1110625a
622	2	0	0.97	31.4	1	3	1	4	1	2	2011	2	.	.	2	2	2	2	1110626a
623	2	0	0.97	34.2	1	2	1	1	1	2	2011	2	.	.	2	2	2	2	1110627a
624	2	0	0.97	44.3	1	2	1	3	2	2	2011	1	2	2	2	2	2	2	1110628a
625	2	0	0.97	42.1	1	2	1	2	2	2	2011	2	.	.	2	2	2	2	1110629a
626	2	0	0.97	28.2	1	2	1	2	1	1	2011	2	.	.	2	2	2	2	1110630a
627	2	0	0.97	35.3	1	3	1	3	1	2	2011	1	2	2	2	2	2	2	1110631a
628	2	0	0.97	37.5	1	3	1	1	1	2	2011	2	.	.	2	2	2	2	1110632a
629	2	0	0.97	47.3	1	3	1	3	2	2	2011	1	2	1	2	2	1	2	1110633a
630	2	0	0.97	33.3	1	3	1	3	1	2	2011	1	1	1	2	1	1	2	1110634a
631	1	0	0.97	37.2	1	3	1	2	2	1	2011	2	.	.	2	2	2	2	1110635a
632	2	0	0.97	30	1	3	1	2	1	2	2011	1	2	2	2	2	2	2	1110636a
633	2	0	0.97	48.6	1	3	1	2	1	1	2011	2	.	.	2	2	2	2	1110637a
634	1	0	0.97	51.9	1	1	1	2	2	1	2011	1	2	1	2	2	2	2	1110638a
635	2	0	0.97	24.7	9	3	1	1	1	2	2011	2	.	.	2	2	2	2	1110639a
636	2	0	0.97	43	1	2	1	2	1	2	2011	2	.	.	2	2	2	2	1110640a
637	1	0	0.97	22.7	9	2	1	3	2	1	2011	2	.	.	2	2	2	1	1110641a
638	1	0	0.97	32.2	1	3	1	3	2	1	2011	1	2	1	2	2	2	2	1110642a
639	2	0	0.97	26.8	1	2	1	1	1	2	2011	2	.	.	2	2	2	2	1110643a
640	1	0	0.97	24.4	1	3	1	3	1	2	2011	2	.	.	2	2	2	1	1110644a
641	2	0	0.97	43.3	1	2	1	2	2	2	2011	2	.	.	2	2	2	2	1110645a
642	2	0	0.97	39.6	9	3	1	2	1	2	2011	1	2	2	2	2	2	1	1110646a
643	1	0	0.97	28.3	1	3	1	3	2	1	2011	2	.	.	2	2	2	1	1110647a
644	1	0	0.97	43.2	1	2	1	2	2	1	2011	2	.	.	2	2	2	2	1110648a
645	1	0	0.97	39.3	9	2	1	1	2	2	2011	2	.	.	2	2	2	2	1110649a
646	2	0	0.97	40.6	1	2	1	1	2	1	2011	1	2	1	2	1	1	2	1110650a
647	1	0	0.97	27.5	1	2	1	3	1	2	2011	2	.	.	2	2	2	2	1110651a
648	1	0	0.97	32.2	1	2	1	1	2	2	2011	2	.	.	2	2	2	2	1110652a
649	1	0	0.97	47.5	1	2	1	2	2	2	2011	1	1	1	2	2	1	2	1110653a
650	2	0	0.97	49	1	2	1	1	2	1	2011	2	.	.	2	2	2	2	1110654a
651	1	0	0.97	29	1	2	1	1	1	2	2011	2	.	.	2	2	2	1	1110655a
652	1	0	0.97	37.3	9	2	1	1	1	2	2011	2	.	.	2	2	2	2	1110656a
653	2	0	0.97	24.1	9	3	1	1	1	2	2011	2	.	.	2	2	2	2	1110657a
654	1	0	0.97	41.7	1	2	1	3	2	1	2011	2	.	.	2	2	2	2	1110658a
655	1	0	0.97	37.1	1	2	1	3	2	1	2011	2	.	.	2	2	2	2	1110659a
656	1	0	0.97	30.3	1	2	1	1	2	1	2011	2	.	.	2	2	2	2	1110660a
657	1	0	0.97	30.6	1	3	1	3	2	1	2011	1	2	1	2	2	2	2	1110661a
658	1	0	0.97	38.3	1	2	1	2	2	1	2011	2	.	.	2	2	2	1	1110662a
659	2	0	0.97	32.5	1	2	1	3	1	2	2011	2	.	.	2	2	2	2	1110663a
660	2	0	0.97	39.3	1	2	1	1	1	2	2011	2	.	.	2	2	2	2	1110664a
661	2	0	0.97	37.3	1	3	1	2	1	2	2011	2	.	.	2	2	2	2	1110665a
662	1	0	0.97	38.3	1	2	1	1	2	1	2011	2	.	.	2	2	2	2	1110666a
663	1	0	0.97	55.8	1	2	1	1	1	1	2011	2	.	.	2	2	2	2	1110667a
664	2	0	0.97	34	1	3	1	3	1	2	2011	2	.	.	2	2	2	2	1110668a
665	1	0	0.97	29.5	1	2	1	2	2	1	2011	2	.	.	2	2	2	2	1110669a
666	2	0	0.97	44.6	1	2	1	1	1	2	2011	2	.	.	2	2	2	2	1110670a
667	2	0	0.97	31.2	1	2	1	1	1	2	2011	2	.	.	2	2	2	2	1110671a
668	1	0	0.97	35.6	1	2	1	1	2	1	2011	2	.	.	2	2	2	1	1110672a
669	2	0	0.97	44.8	1	3	1	2	1	2	2011	2	.	.	2	2	2	2	1110673a
670	2	0	0.97	42.2	1	3	1	1	1	2	2011	2	.	.	2	2	2	2	1110674a
671	2	0	0.97	37.6	1	2	1	3	1	2	2011	2	.	.	2	2	2	2	1110675a
672	2	0	0.97	32.2	9	2	1	3	1	2	2011	2	.	.	2	2	2	2	1110676a
673	1	0	0.97	31.9	9	2	1	2	2	1	2011	2	.	.	2	2	2	2	1110677a
674	1	0	0.97	48.4	1	2	1	2	2	1	2011	1	2	1	2	2	2	1	1110678a
675	2	0	0.97	39.1	1	3	1	3	1	2	2011	1	2	2	2	2	2	2	1110679a
676	1	0	0.97	43.4	1	2	1	2	1	1	2011	2	.	.	2	2	2	2	1110680a
677	2	0	0.97	29.3	1	3	1	2	1	2	2011	2	.	.	2	2	2	2	1110681a
678	2	0	0.97	24.5	9	3	1	1	1	2	2011	2	.	.	1	2	2	2	1110682a
679	1	0	0.97	54.6	1	2	1	1	2	1	2011	2	.	.	2	2	2	2	1110683a
680	1	0	0.97	38.5	1	3	1	3	2	1	2011	1	1	1	2	2	2	2	1110684a
681	1	0	0.97	37.3	1	3	1	2	2	2	2011	2	.	.	2	2	2	2	1110685a
682	1	0	0.97	22.4	9	2	9	1	1	2	2011	2	.	.	2	2	2	2	1110686a
683	2	0	0.97	33.7	1	3	1	1	1	2	2011	2	.	.	2	2	2	1	1110687a
684	2	0	0.97	35.9	1	2	1	1	1	2	2011	2	.	.	2	2	2	2	1110688a
685	2	0	0.97	40.4	1	3	1	2	1	2	2011	2	.	.	2	2	2	1	1110689a
686	2	0	0.97	26.2	1	2	1	1	1	2	2011	2	.	.	2	2	2	2	1110690a
687	2	0	0.97	41.9	1	2	1	3	2	2	2011	1	2	2	2	2	2	2	1110691a
688	2	0	0.97	29.5	1	3	1	1	1	2	2011	2	.	.	2	2	2	2	1110692a
689	2	0	0.97	26	9	3	1	3	1	2	2011	2	.	.	2	2	2	1	1110693a
690	2	0	0.97	25.1	9	3	9	1	2	2	2011	2	.	.	2	2	2	2	1110694a
691	2	0	0.97	37.5	1	3	1	2	2	2	2011	2	.	.	2	2	2	2	1110695a
692	2	0	0.97	34.4	1	3	1	2	2	2	2011	2	.	.	2	2	2	2	1110696a
693	1	0	0.97	32	1	2	1	1	1	2	2011	2	.	.	2	2	2	2	1110697a
694	1	0	0.97	28	1	3	1	3	2	2	2011	1	2	1	2	2	2	2	1110698a
695	1	0	0.97	42.2	1	3	1	2	2	1	2011	1	2	2	2	2	2	2	1110699a
696	1	0	0.97	24.5	9	3	1	3	1	1	2011	1	2	2	1	2	2	1	1110700a
697	1	0	0.97	58.9	1	1	1	3	1	2	2011	1	2	1	2	1	1	2	1110701a
698	2	0	0.97	31.7	9	3	1	3	1	1	2011	1	2	1	2	2	2	1	1110702a
699	2	0	0.97	37.6	1	3	1	1	1	1	2011	2	.	.	2	2	2	2	1110703a
700	2	0	0.97	39.3	1	2	1	3	2	1	2011	1	2	1	2	1	1	2	1110704a
701	1	0	0.97	31	9	3	1	3	2	2	2011	2	.	.	1	2	2	2	1110705a
702	2	0	0.97	30	1	3	1	1	1	2	2011	2	.	.	2	2	2	2	1110706a
703	1	0	0.97	28.6	9	2	1	3	2	2	2011	1	2	1	1	1	2	1	1110707a
704	2	0	0.97	30.5	1	3	1	1	1	2	2011	2	.	.	2	2	2	2	1110708a
705	1	0	0.97	27.3	9	3	1	1	2	1	2011	2	.	.	2	2	2	2	1110709a
706	1	0	0.97	33.5	1	2	1	.	1	1	2011	2	.	.	2	2	2	2	1110710a
707	2	0	0.97	39.7	1	3	1	3	1	2	2011	2	.	.	2	2	2	2	1110711a
708	1	0	0.97	32.1	9	2	1	.	1	2	2011	2	.	.	2	2	2	2	1110712a
709	1	0	0.97	55.1	1	3	9	3	2	1	2011	2	.	.	2	2	2	2	1110713a
710	1	0	0.97	34.2	9	3	1	2	2	1	2011	2	.	.	2	2	2	1	1110714a
711	1	0	0.97	29.9	9	3	9	2	1	1	2011	2	.	.	2	2	2	2	1110715a
712	1	0	0.97	24.9	1	3	1	2	2	1	2011	2	.	.	1	2	2	2	1110716a
713	1	0	0.97	30.8	1	3	1	3	1	1	2011	2	.	.	1	2	2	2	1110717a
714	1	0	0.97	25.3	9	2	1	3	1	1	2011	1	2	2	2	2	2	2	1110718a
715	1	0	0.97	30.2	1	3	1	2	1	1	2011	2	.	.	2	2	2	2	1110719a
716	2	0	0.97	28.2	9	3	1	1	1	2	2011	1	2	2	2	1	2	2	1110720a
717	2	0	0.97	49	1	2	1	2	2	2	2011	1	2	2	2	2	2	1	1110721a
718	1	0	0.97	56.3	1	2	1	1	2	1	2011	2	.	.	2	2	2	2	1110722a
719	2	0	0.97	48.3	1	2	1	2	1	2	2011	2	.	.	2	2	2	2	1110723a
720	2	0	0.97	48.8	1	2	1	2	1	2	2011	1	2	1	2	2	1	2	1110724a
721	2	0	0.97	47.8	1	2	1	1	1	2	2011	2	.	.	2	2	2	2	1110725a
722	2	0	0.97	39	1	2	1	1	1	2	2011	2	.	.	2	2	2	2	1110726a
723	1	0	0.97	27.2	1	2	1	3	2	1	2011	2	.	.	2	2	2	1	1110727a
724	1	0	0.97	29.9	9	2	1	3	2	2	2011	2	.	.	2	2	2	2	1110728a
725	2	0	0.97	36.2	9	2	1	2	2	1	2011	2	.	.	2	2	2	2	1110729a
726	2	0	0.97	48.8	9	2	1	2	2	1	2011	1	2	1	2	2	2	2	1110730a
727	1	0	0.97	28.4	1	2	1	1	1	1	2011	2	.	.	2	2	2	2	1110731a
728	1	0	0.97	36.5	1	3	1	3	1	2	2011	1	1	1	2	1	2	2	1110732a
729	2	0	0.97	41.7	1	2	1	1	1	2	2011	1	2	2	2	2	2	2	1110733a
730	1	0	0.97	28.8	9	2	1	1	2	1	2011	2	.	.	2	2	2	2	1110734a
731	1	0	0.97	33.8	1	2	1	4	2	1	2011	2	.	.	2	2	2	2	1110735a
732	2	0	0.97	31.4	1	2	1	1	1	2	2011	1	2	2	2	2	2	2	1110736a
733	2	0	0.97	36.5	1	3	1	3	1	2	2011	1	2	2	2	2	2	1	1110737a
734	1	0	0.97	34.6	1	3	1	3	2	1	2011	1	2	1	2	1	2	1	1110738a
735	1	0	0.97	26.7	1	2	1	3	1	1	2011	2	.	.	2	2	2	2	1110739a
736	2	0	0.97	39.8	1	3	9	3	1	2	2011	2	.	.	2	2	2	2	1110740a
737	2	0	0.97	32.3	1	3	1	2	1	2	2011	2	.	.	2	2	2	2	1110741a
738	1	0	0.97	26.1	1	2	1	3	1	1	2011	2	.	.	2	2	2	2	1110742a
739	2	0	0.97	29.8	1	2	1	2	1	2	2011	2	.	.	2	2	2	2	1110743a
740	2	0	0.97	38.9	1	2	1	2	1	2	2011	2	.	.	2	2	2	2	1110744a
741	1	0	0.97	29.6	9	2	1	3	1	1	2011	2	.	.	2	2	2	2	1110745a
742	1	0	0.97	28.5	1	2	1	3	2	1	2011	2	.	.	2	2	2	1	1110746a
743	1	0	0.97	46.4	9	2	1	2	2	1	2011	1	2	2	2	2	2	2	1110747a
744	1	0	0.97	24.4	9	2	1	3	2	2	2011	2	.	.	1	2	2	2	1110748a
745	2	0	0.97	27.3	9	3	1	2	1	1	2011	2	.	.	2	2	2	2	1110749a
746	1	0	0.97	30.3	1	3	1	2	2	2	2011	2	.	.	2	2	2	2	1110750a
747	1	0	0.97	29.9	1	3	1	3	2	1	2011	1	2	1	1	2	2	1	1110751a
748	2	0	0.97	43	1	2	1	2	1	2	2011	1	2	2	2	2	2	2	1110752a
749	2	0	0.97	25.3	9	3	1	3	1	2	2011	2	.	.	2	2	2	2	1110753a
750	2	0	0.97	32.6	1	3	1	1	1	1	2011	2	.	.	2	2	2	2	1110754a
751	1	0	0.97	42.7	1	2	1	2	2	1	2011	1	2	2	2	2	2	2	1110755a
752	1	0	0.97	29	1	2	9	2	1	2	2011	1	2	2	2	2	2	2	1110756a
753	1	0	0.97	53.4	1	2	1	1	1	2	2011	1	2	1	2	2	2	1	1110757a
754	2	0	0.97	31.1	1	3	9	3	1	2	2011	1	2	1	1	2	1	2	1110758a
755	1	0	0.97	27.8	9	2	1	1	2	1	2011	2	.	.	2	2	2	2	1110759a
756	2	0	0.97	33.8	1	2	1	2	1	2	2011	2	.	.	2	2	2	2	1110760a
757	1	0	0.97	28	1	3	1	2	1	2	2011	2	.	.	2	2	2	1	1110761a
758	2	0	0.97	32.9	1	2	1	4	1	2	2011	2	.	.	2	2	2	2	1110762a
759	1	0	0.97	31.2	9	3	1	1	1	2	2011	2	.	.	2	2	2	2	1110763a
760	2	0	0.97	40.7	1	3	1	1	2	2	2011	2	.	.	2	2	2	2	1110764a
761	2	0	0.97	32.8	1	3	1	1	2	2	2011	2	.	.	2	2	2	2	1110765a
762	2	0	0.97	36.6	1	2	1	2	2	2	2011	2	.	.	2	2	2	2	1110766a
763	1	0	0.97	31.9	1	2	1	2	2	1	2011	2	.	.	2	2	2	2	1110767a
764	1	0	0.97	25.8	9	2	1	4	1	1	2011	2	.	.	2	2	2	2	1110768a
765	1	0	0.97	29.6	1	3	1	2	2	1	2011	2	.	.	2	2	2	2	1110769a
766	1	0	0.97	26.6	9	3	1	2	1	2	2011	2	.	.	2	2	2	1	1110770a
767	1	0	0.97	29.3	9	3	1	1	2	2	2011	2	.	.	2	2	2	2	1110771a
768	1	0	0.97	51.3	1	2	1	2	2	1	2011	2	.	.	2	2	2	2	1110772a
769	1	0	0.97	28	9	2	1	3	1	2	2011	1	1	1	1	2	2	1	1110773a
770	2	0	0.97	48.7	1	2	1	2	1	2	2011	2	.	.	2	2	2	2	1110774a
771	1	0	0.97	39.5	1	2	1	3	2	1	2011	2	.	.	2	2	2	2	1110775a
772	1	0	0.97	28	9	2	1	2	2	1	2011	1	2	2	2	2	2	1	1110776a
773	1	0	0.97	50.5	1	2	1	2	2	2	2011	2	.	.	2	2	2	2	1110777a
774	1	0	0.97	29.6	1	3	1	3	1	1	2011	2	.	.	2	2	2	1	1110778a
775	1	0	0.97	32	9	3	1	2	1	1	2011	2	.	.	2	2	2	2	1110779a
776	2	0	0.97	44.4	1	3	1	1	1	2	2011	2	.	.	2	2	2	2	1110780a
777	2	0	0.97	36.9	1	2	1	1	1	2	2011	2	.	.	2	2	2	2	1110781a
778	2	0	0.97	35.9	1	2	1	2	2	2	2011	1	2	2	2	2	2	2	1110782a
779	1	0	0.97	28.1	1	3	1	2	2	1	2011	1	2	2	2	2	2	2	1110783a
780	2	0	0.97	29.8	1	3	1	2	1	2	2011	2	.	.	2	2	2	2	1110784a
781	2	0	0.97	47.1	1	3	1	3	2	2	2011	1	2	1	2	2	1	1	1110785a
782	1	0	0.97	30.9	1	3	1	1	1	1	2011	2	.	.	2	2	2	2	1110786a
783	2	0	0.97	41.9	1	3	1	2	1	2	2011	2	.	.	2	2	2	1	1110787a
784	2	0	0.97	40.7	1	2	1	2	1	1	2011	2	.	.	2	2	2	2	1110788a
785	2	0	0.97	50.7	1	2	1	1	1	1	2011	2	.	.	2	2	2	2	1110789a
786	2	0	0.97	53.6	1	2	1	2	1	2	2011	2	.	.	2	2	2	2	1110790a
787	2	0	0.97	48.7	1	2	1	1	1	2	2011	2	.	.	2	2	2	2	1110791a
788	1	0	0.97	54	1	2	1	1	2	1	2011	1	2	2	2	2	2	1	1110792a
789	1	0	0.97	55.5	1	1	1	2	1	2	2011	1	2	2	2	2	2	2	1110793a
790	2	0	0.97	22.4	9	3	1	3	1	2	2011	2	.	.	2	2	2	2	1110794a
791	1	0	1.101	68	1	2	1	2	1	2	2011	1	2	2	2	2	2	2	1220001a
792	1	0	1.101	63.2	1	2	1	3	1	2	2011	1	2	1	1	1	1	1	1220002a
793	2	0	1.101	66.4	9	2	1	3	2	2	2011	1	2	2	1	1	2	1	1220003a
794	2	0	1.101	63.9	1	2	1	3	1	2	2011	1	1	1	2	1	1	2	1220004a
795	1	0	1.101	62.6	1	2	1	3	1	1	2011	1	2	1	2	1	1	2	1220005a
796	1	0	1.101	67.9	1	3	1	1	1	2	2011	1	2	2	2	2	2	1	1220006a
797	2	0	1.101	72.3	1	3	1	1	1	2	2011	2	.	.	2	2	2	1	1220007a
798	2	0	1.101	75.9	9	1	1	4	1	2	2011	1	2	2	2	2	2	1	1220008a
799	2	0	1.101	79.4	9	1	1	2	1	2	2011	2	.	.	2	1	2	2	1220009a
800	2	0	1.101	57	1	3	1	1	1	2	2011	1	1	1	2	1	1	1	1220010a
801	2	0	1.101	65.7	1	2	1	3	1	2	2011	1	2	1	2	2	1	2	1220011a
802	2	0	1.101	74	1	1	1	2	1	2	2011	1	1	1	2	1	1	2	1220012a
803	2	0	1.101	62.3	1	3	1	2	1	2	2011	1	2	2	2	2	2	1	1220013a
804	2	0	1.101	67.8	9	2	1	2	1	2	2011	2	.	.	2	2	2	2	1220014a
805	2	0	1.101	62.1	1	2	1	1	1	2	2011	1	2	1	2	1	1	2	1220015a
806	2	0	1.101	62.7	1	3	1	1	1	2	2011	2	.	.	2	1	2	1	1220016a
807	2	0	1.101	62.9	1	2	1	1	1	2	2011	1	2	1	2	1	1	2	1220017a
808	2	0	1.101	66.6	1	1	1	3	2	2	2011	2	.	.	2	2	2	2	1220018a
809	1	0	1.101	69.9	1	2	1	3	2	2	2011	2	.	.	2	2	2	1	1220019a
810	2	0	1.101	41.7	1	2	1	2	1	2	2011	2	.	.	2	2	2	2	1220020a
811	1	0	1.101	71.1	1	3	1	2	1	2	2011	2	.	.	2	2	2	2	1220021a
812	1	0	1.101	42.3	9	2	1	1	1	1	2011	2	.	.	2	2	2	2	1220022a
813	1	0	1.101	64.3	1	2	1	2	1	1	2011	1	1	1	2	2	1	2	1220023a
814	1	0	1.101	31.3	9	3	1	2	1	2	2011	1	1	1	2	1	1	2	1220024a
815	1	0	1.101	68	1	2	1	3	1	1	2011	1	1	1	2	2	1	2	1220025a
816	2	0	1.101	65	1	2	1	3	1	2	2011	1	1	1	2	2	1	2	1220026a
817	1	0	1.101	49.7	1	2	1	2	2	2	2011	1	1	1	2	1	1	2	1220027a
818	2	0	1.101	60.3	1	2	1	3	1	2	2011	1	2	1	2	1	1	2	1220028a
819	2	0	1.101	65.6	1	2	1	1	1	2	2011	2	.	.	2	1	2	2	1220029a
820	1	0	1.101	68.8	1	3	1	1	1	2	2011	1	1	1	2	1	1	2	1220030a
821	1	0	1.101	46	1	2	1	2	2	2	2011	1	2	2	2	2	2	1	1220031a
822	2	0	1.101	55.8	1	2	1	2	2	2	2011	2	.	.	2	2	2	1	1220032a
823	1	0	1.101	65.7	1	2	1	2	2	2	2011	1	2	2	1	2	2	1	1220033a
824	2	0	1.101	70.9	9	2	9	2	1	2	2011	1	1	1	2	2	2	2	1220034a
825	1	0	1.101	74.5	1	2	1	1	1	2	2011	2	.	.	2	2	2	2	1220035a
826	1	0	1.101	65.2	1	2	1	1	1	2	2011	2	.	.	2	2	2	1	1220036a
827	2	0	1.101	73.5	1	2	1	1	1	2	2011	1	2	2	2	2	2	2	1220037a
828	2	0	1.101	69.8	1	2	1	2	1	2	2011	2	.	.	2	2	2	2	1220038a
829	2	0	1.101	72.7	1	1	1	3	1	2	2011	1	1	1	2	1	1	2	1220039a
830	1	0	1.101	38.7	1	3	1	2	2	1	2011	2	.	.	2	2	2	1	1220040a
831	2	0	1.101	65.2	9	2	1	2	1	2	2011	1	2	1	2	2	1	1	1220041a
832	2	0	1.101	58.2	1	2	1	1	1	2	2011	2	.	.	2	2	2	2	1220042a
833	1	0	1.101	51.5	1	3	1	2	1	2	2011	2	.	.	2	2	2	1	1220043a
834	2	0	1.101	72.7	1	2	1	1	1	2	2011	1	1	1	2	2	1	2	1220044a
835	2	0	1.101	67	1	2	1	4	1	2	2011	1	1	1	2	1	2	2	1220045a
836	2	0	1.101	65.6	1	1	1	2	1	2	2011	1	2	1	2	1	1	1	1220046a
837	2	0	1.101	70.6	9	2	1	1	1	2	2011	2	.	.	2	2	2	2	1220047a
838	1	0	1.101	61.9	1	2	1	3	2	1	2011	1	1	1	2	2	1	2	1220048a
839	2	0	1.101	64.9	1	2	1	3	1	2	2011	1	2	1	2	1	2	2	1220049a
840	2	0	1.101	70.2	9	2	1	1	1	2	2011	1	1	1	2	2	1	2	1220050a
841	1	0	1.101	74	1	3	9	2	1	2	2011	1	2	1	2	1	1	1	1220051a
842	1	0	1.101	66.2	1	3	1	3	1	1	2011	1	1	1	2	2	1	2	1220052a
843	2	0	1.101	63.9	1	2	1	3	1	2	2011	1	1	1	1	1	1	1	1220053a
844	2	0	1.101	64.3	1	2	1	1	1	2	2011	1	1	1	2	1	1	1	1220054a
845	1	0	1.101	70.6	1	3	1	1	1	2	2011	1	2	1	2	1	2	1	1220055a
846	2	0	1.101	63.2	1	3	1	2	2	2	2011	2	.	.	2	2	2	1	1220056a
847	2	0	1.101	69.2	9	2	1	2	1	2	2011	1	1	1	2	2	1	2	1220057a
848	2	0	1.101	52.2	1	1	1	2	1	2	2011	2	.	.	2	2	2	1	1220058a
849	2	0	1.101	78.4	1	2	1	2	2	2	2011	1	1	1	2	1	1	2	1220059a
850	2	0	1.101	66.8	1	2	1	2	1	2	2011	1	1	1	2	1	1	1	1220060a
851	1	0	1.101	70	1	2	1	2	1	2	2011	2	.	.	2	2	2	2	1220061a
852	2	0	1.101	71.9	1	3	1	2	1	2	2011	1	1	1	2	1	1	2	1220062a
853	1	0	1.101	33.6	9	3	1	3	2	1	2011	2	.	.	2	2	2	2	1220063a
854	1	0	1.101	34.1	1	3	1	3	1	1	2011	2	.	.	2	2	2	2	1220064a
855	2	0	1.101	60.8	1	3	1	2	1	2	2011	1	1	1	2	1	2	2	1220065a
856	2	0	1.101	37.2	1	2	1	2	1	2	2011	2	.	.	2	2	2	1	1220066a
857	1	0	1.101	57.5	1	2	1	2	2	2	2011	2	.	.	2	2	2	2	1220067a
858	1	0	1.101	34.5	1	3	1	3	2	2	2011	2	.	.	2	2	2	2	1220068a
859	1	0	1.101	66.8	1	2	9	2	1	2	2011	2	.	.	2	2	2	2	1220069a
860	2	0	1.101	63.7	1	2	1	3	2	2	2011	1	2	1	1	1	1	1	1220070a
861	2	0	1.101	78.8	9	1	1	2	1	1	2011	1	1	1	2	1	1	2	1220071a
862	1	0	1.101	62.6	9	2	1	3	1	2	2011	1	2	1	2	2	2	2	1220072a
863	2	0	1.101	53.9	1	2	1	3	1	2	2011	2	.	.	2	2	2	2	1220073a
864	2	0	1.101	59.1	1	2	1	3	1	2	2011	1	2	2	1	2	2	1	1220074a
865	2	0	1.101	66	1	2	9	2	1	2	2011	2	.	.	2	2	2	1	1220075a
866	2	0	1.101	63	1	3	9	1	1	2	2011	2	.	.	2	2	2	2	1220076a
867	2	0	1.101	63.5	9	2	1	2	1	2	2011	1	2	2	2	1	2	2	1220077a
868	2	0	1.101	60.8	1	3	1	2	1	2	2011	1	1	1	2	1	1	1	1220078a
869	1	0	1.101	62.4	1	3	1	2	2	2	2011	1	2	2	2	2	2	1	1220079a
870	1	0	1.101	22.3	9	3	1	3	2	2	2011	1	2	2	2	2	2	1	1220080a
871	1	0	1.101	75.9	9	2	1	2	2	1	2011	1	2	2	2	2	2	2	1220081a
872	1	0	1.101	70.8	1	3	9	2	1	1	2011	1	2	2	2	2	2	1	1220082a
873	1	0	1.101	67	9	2	1	2	1	2	2011	1	2	1	2	2	1	1	1220083a
874	1	0	1.101	70.4	1	2	1	3	1	1	2011	1	2	1	2	1	1	2	1220084a
875	2	0	1.101	59.7	1	2	1	1	1	2	2011	2	.	.	2	2	2	2	1220085a
876	1	0	1.101	64.9	1	2	1	3	2	1	2011	1	1	1	2	2	1	1	1220086a
877	2	0	1.101	54.9	1	2	1	1	1	2	2011	2	.	.	2	2	2	1	1220087a
878	2	0	1.101	68.6	1	2	1	3	1	2	2011	1	2	1	2	1	1	2	1220088a
879	2	0	1.101	49	1	3	1	2	1	2	2011	2	.	.	2	2	2	2	1220089a
880	2	0	1.101	58.6	1	2	1	1	1	2	2011	2	.	.	2	2	2	2	1220090a
881	2	0	1.101	57.5	9	2	1	2	1	2	2011	1	1	1	2	1	1	2	1220091a
882	2	0	1.101	66.6	9	2	1	1	1	2	2011	1	2	2	2	2	2	1	1220092a
883	2	0	1.101	58.8	1	2	9	2	1	2	2011	2	.	.	2	2	2	1	1220093a
884	1	0	1.101	60.7	1	2	1	1	2	2	2011	2	.	.	2	2	2	1	1220094a
885	2	0	1.101	60	1	2	1	2	1	2	2011	1	2	1	2	1	1	2	1220095a
886	2	0	1.101	64.1	1	1	1	3	1	2	2011	1	1	1	2	2	1	2	1220096a
887	1	0	1.101	62.7	9	2	1	1	1	2	2011	1	1	1	2	2	1	2	1220097a
888	1	0	1.101	44.4	9	3	9	2	1	2	2011	2	.	.	2	2	2	2	1220098a
889	1	0	1.101	72.8	1	2	1	2	1	2	2011	1	1	1	2	1	1	2	1220099a
890	1	0	1.101	60.7	1	3	1	2	2	2	2011	1	1	1	2	2	2	2	1220100a
891	2	0	1.101	36.4	1	3	9	3	1	2	2011	2	.	.	2	2	2	1	1220101a
892	2	0	1.101	66	1	2	1	2	1	2	2011	1	2	1	2	1	1	1	1220102a
893	2	0	1.101	62.3	1	1	1	2	1	2	2011	1	2	1	2	2	1	2	1220103a
894	2	0	1.101	62.7	1	2	1	2	1	2	2011	1	2	2	2	2	2	2	1220104a
895	2	0	1.101	35.7	1	2	1	2	1	2	2011	2	.	.	2	2	2	2	1220105a
896	1	0	1.101	68.3	1	2	1	1	2	1	2011	2	.	.	2	2	2	2	1220106a
897	2	0	1.101	68.4	9	2	1	1	1	2	2011	1	1	1	2	2	1	2	1220109a
898	1	0	1.101	70.2	1	2	1	1	1	2	2011	2	.	.	2	1	2	1	1220110a
899	2	0	1.101	47.1	9	2	1	1	1	2	2011	2	.	.	2	2	2	2	1220111a
900	2	0	1.101	75.7	9	1	1	3	1	2	2011	1	2	2	2	2	2	1	1220112a
901	2	0	1.101	71.5	9	2	1	1	1	2	2011	2	.	.	2	2	2	1	1220113a
902	2	0	1.101	71.5	1	1	1	3	1	2	2011	2	.	.	2	2	2	2	1220114a
903	2	0	1.101	45.6	9	3	1	2	1	2	2011	1	2	2	2	2	2	1	1220115a
904	1	0	1.101	61.6	1	2	1	3	1	1	2011	1	2	2	2	2	2	1	1220116a
905	2	0	1.101	71.1	1	2	9	1	1	2	2011	1	2	2	2	2	2	2	1220117a
906	1	0	1.101	60.8	1	2	1	2	2	1	2011	1	2	2	2	2	2	2	1220118a
907	1	0	1.101	73.8	1	2	1	1	1	2	2011	2	.	.	2	2	2	1	1220119a
908	1	0	1.101	52	1	2	1	3	1	2	2011	2	.	.	2	2	2	1	1220120a
909	1	0	1.101	41.2	1	3	9	3	1	2	2011	1	1	1	2	1	1	2	1220121a
910	2	0	1.101	60.4	1	3	9	3	1	2	2011	1	2	1	2	1	1	1	1220122a
911	2	0	1.101	58	1	2	1	2	1	2	2011	1	2	1	2	2	1	1	1220123a
912	1	0	1.101	78.4	1	1	1	2	1	2	2011	1	2	1	2	1	1	2	1220124a
913	1	0	1.101	51.7	1	2	1	1	1	2	2011	1	2	2	2	1	2	2	1220125a
914	2	0	1.101	68.5	1	2	1	1	1	2	2011	1	2	1	2	1	1	2	1220126a
915	2	0	1.101	52.6	1	2	1	2	1	2	2011	1	1	1	2	2	2	2	1220127a
916	2	0	1.101	56.8	1	3	1	1	1	2	2011	2	.	.	2	2	2	2	1220128a
917	1	0	1.101	75.6	1	1	9	2	2	1	2011	1	2	1	2	2	1	2	1220129a
918	1	0	1.101	58.2	1	2	1	1	1	2	2011	1	2	2	2	2	2	1	1220130a
919	1	0	1.101	64.3	1	2	1	2	1	2	2011	2	.	.	2	2	2	2	1220131a
920	2	0	1.101	76.7	1	1	1	2	1	2	2011	1	2	2	2	2	2	2	1220132a
921	2	0	1.101	73.5	9	2	1	3	1	2	2011	1	2	1	2	2	1	1	1220133a
922	1	0	1.101	68.9	1	2	1	1	1	1	2011	1	2	1	2	2	2	1	1220134a
923	2	0	1.101	53.4	1	2	1	1	1	2	2011	1	2	1	2	2	1	1	1220135a
924	2	0	1.101	63.7	9	2	1	2	1	2	2011	1	2	2	2	2	2	1	1220136a
925	1	0	1.101	63.9	1	2	1	3	1	2	2011	1	2	2	1	2	2	1	1220137a
926	2	0	1.101	74.3	1	1	1	3	1	2	2011	1	2	2	2	1	2	2	1220138a
927	2	0	1.101	76.7	1	2	1	2	1	2	2011	1	2	1	2	1	1	2	1220139a
928	1	0	1.101	57.8	1	2	1	2	1	2	2011	2	.	.	2	2	2	2	1220140a
929	2	0	1.101	52.2	1	2	1	1	1	2	2011	1	1	1	2	2	1	1	1220141a
930	2	0	1.101	62.6	1	2	1	2	1	2	2011	1	1	1	2	1	1	1	1220142a
931	2	0	1.101	50.7	1	2	1	1	1	2	2011	1	2	2	2	2	2	2	1220143a
932	2	0	1.101	49.6	1	2	1	1	1	2	2011	1	2	2	2	1	2	1	1220144a
933	2	0	1.101	50.2	9	2	1	1	1	1	2011	2	.	.	2	2	2	1	1220145a
934	1	0	1.101	58.2	1	2	1	2	1	2	2011	1	1	1	2	2	1	1	1220146a
935	2	0	1.101	56	1	2	1	2	1	2	2011	2	.	.	2	2	2	1	1220147a
936	2	0	1.101	54.7	1	2	1	1	1	2	2011	2	.	.	2	2	2	1	1220148a
937	2	0	1.101	62.4	9	2	1	3	1	2	2011	1	2	1	2	2	1	2	1220149a
938	1	0	1.101	59.1	1	2	1	2	1	1	2011	1	2	1	2	1	1	2	1220150a
939	2	0	1.101	66.5	1	2	1	2	1	2	2011	1	2	1	2	2	1	1	1220151a
940	2	0	1.101	62.6	1	2	1	1	1	2	2011	1	1	1	2	2	1	1	1220152a
941	1	0	1.101	54.4	1	3	1	3	1	2	2011	1	2	1	2	1	1	1	1220153a
942	2	0	1.101	76.6	9	1	1	1	1	2	2011	1	2	1	2	2	1	2	1220154a
943	2	0	1.101	51.1	9	2	1	2	2	2	2011	2	.	.	2	2	2	2	1220155a
944	2	0	1.101	49.2	1	2	1	3	1	2	2011	1	2	2	2	2	2	2	1220156a
945	2	0	1.101	72.4	9	1	1	1	1	2	2011	1	2	1	2	2	1	1	1220157a
946	2	0	1.101	65	9	2	9	2	1	2	2011	1	2	2	2	2	2	1	1220158a
947	2	0	1.101	64.5	1	3	1	2	1	2	2011	2	.	.	2	1	2	1	1220159a
948	2	0	1.101	55.8	1	3	1	1	1	2	2011	1	2	1	1	2	1	1	1220160a
949	2	0	1.101	69.5	9	2	1	3	1	2	2011	1	2	1	2	1	1	2	1220161a
950	2	0	1.101	57.5	1	1	1	2	1	1	2011	1	2	1	2	2	1	2	1220162a
951	1	0	1.101	70.2	1	3	1	1	1	2	2011	1	2	2	2	2	2	2	1220163a
952	2	0	1.101	49.6	1	2	1	1	1	2	2011	2	.	.	2	1	2	1	1220164a
953	2	0	1.101	71.9	1	2	1	1	1	2	2011	2	.	.	2	2	2	1	1220165a
954	1	0	1.101	61	1	2	1	3	1	2	2011	1	2	1	2	2	2	1	1220166a
955	1	0	1.101	65.2	1	1	1	3	1	1	2011	1	1	1	2	2	1	1	1220167a
956	2	0	1.101	57.6	1	2	1	3	1	2	2011	1	2	1	2	1	1	2	1220168a
957	2	0	1.101	75.2	1	1	1	2	1	2	2011	2	.	.	2	2	2	2	1220169a
958	2	0	1.101	64.1	9	2	1	2	1	2	2011	1	2	2	2	2	2	1	1220170a
959	2	0	1.101	69	1	2	1	1	1	2	2011	1	1	1	2	1	1	2	1220171a
960	2	0	1.101	58.6	9	2	1	1	1	2	2011	1	1	1	2	1	1	2	1220172a
961	2	0	1.101	50.6	1	2	1	3	1	2	2011	1	2	1	2	2	2	2	1220173a
962	2	0	1.101	57.1	1	2	1	3	1	2	2011	2	.	.	2	2	2	2	1220174a
963	1	0	1.101	51.8	1	3	1	2	2	2	2011	1	2	2	2	2	2	1	1220175a
964	2	0	1.101	63.5	9	2	1	3	1	2	2011	1	1	1	2	1	1	2	1220176a
965	2	0	1.101	56.7	9	2	1	3	1	2	2011	1	2	1	2	1	1	1	1220177a
966	1	0	1.101	66.1	9	2	1	2	1	2	2011	1	2	2	2	2	2	1	1220178a
967	2	0	1.101	64.2	1	2	1	2	1	2	2011	2	.	.	2	2	2	2	1220179a
968	2	0	1.101	53.8	1	2	1	2	1	2	2011	2	.	.	2	1	2	1	1220180a
969	2	0	1.101	71	1	1	1	3	1	2	2011	1	2	1	2	1	1	1	1220181a
970	2	0	1.101	76.8	9	3	1	3	1	2	2011	1	2	2	2	2	2	2	1220182a
971	1	0	1.101	52.9	1	3	1	3	1	2	2011	2	.	.	2	2	2	1	1220183a
972	2	0	1.101	55.8	1	2	1	1	1	2	2011	2	.	.	2	2	2	2	1220184a
973	2	0	1.101	57.8	9	2	1	1	1	2	2011	2	.	.	2	1	2	1	1220185a
974	2	0	1.101	55.3	1	2	1	3	1	2	2011	1	2	2	2	2	2	1	1220186a
975	2	0	1.101	76.8	9	1	1	2	1	2	2011	2	.	.	2	1	2	1	1220187a
976	1	0	1.101	25.3	9	2	1	3	2	1	2011	2	.	.	2	2	2	2	1220188a
977	2	0	1.101	33.4	1	2	1	2	1	2	2011	2	.	.	2	2	2	1	1220189a
978	2	0	1.101	57.6	1	3	1	3	1	2	2011	1	2	1	2	2	1	2	1220190a
979	2	0	1.101	58	1	2	9	1	1	2	2011	1	2	2	2	2	2	1	1220191a
980	2	0	1.101	58.7	1	3	1	2	1	2	2011	1	2	2	2	2	2	2	1220192a
981	2	0	1.101	52.9	1	2	1	2	1	2	2011	1	1	1	2	1	1	1	1220193a
982	2	0	1.101	65.5	9	1	1	3	1	2	2011	2	.	.	2	2	2	1	1220194a
983	2	0	1.101	58.2	1	3	1	1	1	2	2011	1	1	1	2	2	1	1	1220195a
984	1	0	1.101	55.6	1	3	1	3	2	2	2011	1	1	1	2	2	1	1	1220196a
985	2	0	1.101	53	1	2	1	1	1	2	2011	2	.	.	2	2	2	2	1220197a
986	2	0	1.101	46.3	1	2	1	1	1	2	2011	2	.	.	2	2	2	2	1220198a
987	1	0	1.101	55.8	1	2	1	2	1	1	2011	1	2	2	2	2	2	2	1220199a
988	2	0	1.101	42.9	1	3	1	1	1	2	2011	2	.	.	2	2	2	2	1220200a
989	2	0	1.101	77	1	1	1	1	1	2	2011	1	2	2	2	2	2	2	1220201a
990	1	0	1.101	63	1	2	1	3	1	2	2011	1	2	1	2	2	2	2	1220202a
991	2	0	1.101	72.4	9	1	1	2	1	2	2011	1	1	1	2	2	1	2	1220203a
992	2	0	1.101	57.3	1	3	1	2	1	2	2011	1	2	2	1	1	2	2	1220204a
993	2	0	1.101	57.1	1	2	1	2	1	2	2011	1	2	1	2	1	1	1	1220205a
994	1	0	0.97	59.3	1	2	1	1	1	1	2011	2	.	.	2	2	2	1	2110001a
995	1	0	0.97	56.6	1	2	1	1	2	1	2011	2	.	.	2	2	2	2	2110002a
996	1	0	0.97	42.1	9	2	1	2	1	2	2011	1	2	1	1	2	2	1	2110003a
997	2	0	0.97	53.5	1	3	1	2	1	2	2011	2	.	.	2	2	2	2	2110004a
998	2	0	0.97	53.2	1	2	1	1	1	2	2011	2	.	.	2	2	2	2	2110005a
999	1	0	0.97	59.4	1	3	1	2	2	2	2011	2	.	.	2	2	2	2	2110006a
1000	1	0	0.97	51	1	2	1	2	2	1	2011	2	.	.	2	2	2	2	2110007a
1001	1	0	0.97	47.8	1	2	1	1	2	1	2011	2	.	.	2	2	2	1	2110008a
1002	1	0	0.97	56.5	1	3	1	3	2	2	2011	2	.	.	2	2	2	1	2110009a
1003	1	0	0.97	55.9	1	2	1	3	2	1	2011	1	2	1	2	2	1	2	2110010a
1004	1	0	0.97	24.8	9	3	1	2	1	2	2011	2	.	.	2	2	2	2	2110011a
1005	1	0	0.97	38.4	9	2	1	1	1	2	2011	1	2	2	2	2	2	2	2110012a
1006	1	0	0.97	59.4	1	2	1	1	2	2	2011	2	.	.	2	2	2	2	2110013a
1007	2	0	0.97	30.6	9	3	1	4	1	2	2011	1	2	2	2	2	2	2	2110014a
1008	2	0	0.97	51.3	1	3	1	1	1	2	2011	2	.	.	2	2	2	2	2110015a
1009	1	0	0.97	26.2	9	2	1	1	1	2	2011	2	.	.	2	2	2	2	2110016a
1010	1	0	0.97	19.8	9	2	1	1	1	1	2011	2	.	.	2	2	2	2	2110017a
1011	1	0	0.97	59.7	1	2	1	1	1	1	2011	2	.	.	2	2	2	2	2110018a
1012	2	0	0.97	45.7	1	2	1	4	1	2	2011	2	.	.	2	2	2	2	2110019a
1013	2	0	0.97	36.2	1	2	1	1	1	2	2011	2	.	.	2	2	2	2	2110020a
1014	1	0	0.97	56.8	1	3	9	2	2	2	2011	2	.	.	2	2	2	2	2110021a
1015	1	0	0.97	46.4	1	1	1	3	1	1	2011	2	.	.	2	2	2	1	2110022a
1016	1	0	0.97	27.3	1	2	1	1	2	2	2011	2	.	.	2	2	2	2	2110023a
1017	1	0	0.97	52.1	1	2	1	2	2	2	2011	2	.	.	2	2	2	1	2110024a
1018	1	0	0.97	56.1	1	2	1	1	2	1	2011	2	.	.	2	2	2	2	2110025a
1019	2	0	0.97	24	9	3	1	2	1	2	2011	2	.	.	2	2	2	2	2110026a
1020	1	0	0.97	51.7	1	3	1	2	2	2	2011	1	2	2	1	2	2	2	2110027a
1021	1	0	0.97	27.7	1	2	1	1	2	2	2011	2	.	.	2	2	2	2	2110028a
1022	1	0	0.97	50.4	1	3	1	2	2	2	2011	1	1	1	2	2	1	2	2110029a
1023	2	0	0.97	32.7	1	3	9	3	2	1	2011	2	.	.	2	2	2	2	2110030a
1024	1	0	0.97	56.5	1	2	9	2	2	1	2011	1	2	2	2	2	2	1	2110031a
1025	2	0	0.97	39.9	1	3	1	2	2	1	2011	2	.	.	2	2	2	2	2110032a
1026	2	0	0.97	47.2	1	2	1	2	1	2	2011	2	.	.	2	2	2	1	2110033a
1027	1	0	0.97	56.2	1	2	1	3	2	1	2011	2	.	.	2	2	2	2	2110034a
1028	1	0	0.97	43.3	1	2	1	3	2	2	2011	1	2	2	2	2	2	2	2110035a
1029	1	0	0.97	39.4	1	1	1	4	1	2	2011	2	.	.	2	2	2	2	2110036a
1030	1	0	0.97	52	1	2	1	2	1	2	2011	2	.	.	2	2	2	1	2110037a
1031	1	0	0.97	42.4	9	2	1	1	2	1	2011	1	2	2	2	2	2	2	2110038a
1032	1	0	0.97	48.8	1	2	1	1	1	2	2011	2	.	.	2	2	2	1	2110039a
1033	1	0	0.97	58.3	1	2	1	4	1	1	2011	2	.	.	2	2	2	2	2110040a
1034	1	0	0.97	57.7	1	2	1	2	2	2	2011	1	1	1	2	2	2	1	2110041a
1035	1	0	0.97	25.6	1	2	1	1	1	1	2011	2	.	.	2	2	2	1	2110042a
1036	1	0	0.97	59.1	1	1	1	1	1	2	2011	2	.	.	2	2	2	1	2110043a
1037	1	0	0.97	43	1	2	1	2	1	1	2011	2	.	.	2	2	2	2	2110044a
1038	1	0	0.97	36	9	3	1	3	1	1	2011	2	.	.	2	2	2	2	2110045a
1039	2	0	0.97	55.8	1	2	1	1	1	2	2011	2	.	.	2	2	2	2	2110046a
1040	1	0	0.97	45.7	1	2	1	1	1	2	2011	2	.	.	2	2	2	1	2110047a
1041	2	0	0.97	45.8	1	2	1	1	1	2	2011	2	.	.	2	2	2	2	2110048a
1042	2	0	0.97	47.3	1	2	1	2	1	2	2011	2	.	.	2	2	2	2	2110049a
1043	2	0	0.97	46.5	1	2	1	1	1	2	2011	2	.	.	2	2	2	2	2110050a
1044	2	0	0.97	48.9	1	2	1	1	1	2	2011	2	.	.	2	2	2	2	2110051a
1045	2	0	0.97	45	1	2	1	1	2	2	2011	2	.	.	2	2	2	2	2110052a
1046	1	0	0.97	37.7	9	2	1	2	2	2	2011	2	.	.	2	2	2	2	2110053a
1047	1	0	0.97	39.9	1	2	1	1	1	2	2011	2	.	.	2	2	2	1	2110054a
1048	1	0	0.97	53.1	9	2	1	3	2	1	2011	1	2	2	2	2	2	2	2110055a
1049	1	0	0.97	53.4	1	1	9	1	1	2	2011	2	.	.	2	2	2	1	2110056a
1050	1	0	0.97	55.1	1	2	1	1	2	1	2011	1	2	2	2	2	2	1	2110057a
1051	1	0	0.97	52.3	1	2	1	2	1	2	2011	2	.	.	2	2	2	1	2110058a
1052	2	0	0.97	53.6	1	2	1	2	1	2	2011	1	2	1	2	2	2	2	2110059a
1053	1	0	0.97	54.3	1	2	9	1	1	2	2011	1	2	1	2	2	1	2	2110060a
1054	1	0	0.97	55.5	1	2	1	2	2	1	2011	1	2	1	2	2	2	2	2110061a
1055	2	0	0.97	53.2	9	2	1	3	2	1	2011	1	2	2	2	2	2	2	2110062a
1056	2	0	0.97	50.8	1	2	1	1	2	2	2011	2	.	.	2	2	2	2	2110063a
1057	2	0	0.97	48.8	1	2	1	3	1	2	2011	2	.	.	2	2	2	2	2110064a
1058	2	0	0.97	41	1	2	1	2	1	2	2011	2	.	.	2	2	2	2	2110065a
1059	1	0	0.97	52.2	1	2	1	2	1	2	2011	1	2	1	2	1	2	2	2110066a
1060	1	0	0.97	43.1	1	2	1	2	1	2	2011	2	.	.	2	2	2	1	2110067a
1061	1	0	0.97	42	1	2	1	2	1	2	2011	2	.	.	2	2	2	2	2110068a
1062	1	0	0.97	41.6	1	2	1	1	1	1	2011	1	2	1	2	2	2	1	2110069a
1063	1	0	0.97	46.9	1	2	1	3	1	1	2011	2	.	.	2	2	2	1	2110070a
1064	2	0	0.97	48.7	1	3	1	2	1	2	2011	1	2	1	2	2	1	2	2110071a
1065	1	0	0.97	29.5	9	3	1	1	1	2	2011	1	2	2	2	2	2	1	2110072a
1066	1	0	0.97	54.9	1	2	1	2	2	2	2011	1	2	2	2	2	2	2	2110073a
1067	2	0	0.97	45	1	2	1	3	1	2	2011	1	2	2	2	2	2	1	2110074a
1068	1	0	0.97	32	1	2	9	2	2	2	2011	1	2	2	2	2	2	1	2110075a
1069	1	0	0.97	22.4	9	1	1	1	1	1	2011	2	.	.	2	2	2	1	2110076a
1070	1	0	0.97	19.1	9	2	1	1	2	1	2011	2	.	.	2	2	2	2	2110077a
1071	1	0	0.97	28.2	1	3	1	2	1	1	2011	1	2	2	2	2	2	1	2110078a
1072	1	0	0.97	28.4	1	2	1	2	2	2	2011	2	.	.	2	2	2	2	2110079a
1073	1	0	0.97	30.9	1	2	1	3	1	2	2011	1	2	2	2	2	2	2	2110080a
1074	1	0	0.97	38.9	1	2	9	2	2	1	2011	2	.	.	2	2	2	2	2110081a
1075	1	0	0.97	53.1	1	3	1	2	1	2	2011	2	.	.	2	2	2	2	2110082a
1076	1	0	0.97	46.5	1	2	1	1	2	2	2011	2	.	.	2	2	2	2	2110083a
1077	1	0	0.97	25.8	9	2	1	2	1	1	2011	2	.	.	2	2	2	1	2110084a
1078	2	0	0.97	49.7	1	2	1	3	1	2	2011	2	.	.	2	2	2	1	2110085a
1079	1	0	0.97	43.6	1	2	1	2	2	2	2011	2	.	.	2	2	2	1	2110086a
1080	1	0	0.97	48.5	1	2	1	3	1	1	2011	2	.	.	2	2	2	1	2110087a
1081	1	0	0.97	58	1	1	1	2	2	1	2011	1	2	1	2	2	2	2	2110088a
1082	1	0	0.97	51.7	1	3	1	2	1	2	2011	2	.	.	2	2	2	1	2110089a
1083	1	0	0.97	49.8	1	3	1	2	1	2	2011	2	.	.	2	2	2	2	2110090a
1084	1	0	0.97	59.1	1	3	1	1	2	1	2011	2	.	.	2	2	2	2	2110091a
1085	2	0	0.97	53.4	1	2	1	1	1	2	2011	2	.	.	2	2	2	2	2110092a
1086	2	0	0.97	39	1	3	1	1	1	2	2011	1	2	2	2	2	2	2	2110093a
1087	2	0	0.97	39.4	1	3	1	1	1	2	2011	2	.	.	2	2	2	1	2110094a
1088	1	0	0.97	28.6	1	3	1	3	1	2	2011	2	.	.	2	2	2	1	2110095a
1089	1	0	0.97	50.8	1	2	1	1	1	1	2011	2	.	.	2	2	2	1	2110096a
1090	1	0	0.97	53.6	1	2	1	2	2	1	2011	1	2	1	2	2	2	2	2110097a
1091	1	0	0.97	44.1	1	2	1	2	2	2	2011	1	2	2	2	2	2	1	2110098a
1092	1	0	0.97	45	1	2	1	2	2	1	2011	2	.	.	2	2	2	2	2110099a
1093	2	0	0.97	36	1	2	1	2	1	2	2011	2	.	.	2	2	2	2	2110100a
1094	1	0	0.97	51.6	1	2	1	2	2	1	2011	1	2	1	2	2	2	1	2110101a
1095	1	0	0.97	38.4	1	2	1	1	2	1	2011	2	.	.	2	2	2	2	2110102a
1096	1	0	0.97	25	9	2	1	4	2	1	2011	2	.	.	2	2	2	2	2110103a
1097	1	0	0.97	30.2	1	2	1	3	2	1	2011	2	.	.	2	2	2	1	2110104a
1098	1	0	0.97	31.3	9	2	1	1	1	1	2011	2	.	.	2	2	2	2	2110105a
1099	1	0	0.97	26.7	9	2	1	1	1	1	2011	2	.	.	2	2	2	1	2110106a
1100	1	0	0.97	25.9	9	1	1	3	1	1	2011	2	.	.	2	2	2	2	2110107a
1101	1	0	0.97	30.6	9	2	1	1	1	2	2011	1	2	2	2	2	2	2	2110108a
1102	1	0	0.97	21.3	9	2	1	1	1	1	2011	2	.	.	2	2	2	2	2110109a
1103	1	0	0.97	23.2	9	2	1	1	2	1	2011	2	.	.	2	2	2	2	2110110a
1104	1	0	0.97	41.5	1	3	1	2	2	1	2011	1	2	1	1	1	2	1	2110111a
1105	1	0	0.97	23.9	1	3	1	1	1	1	2011	1	1	1	2	2	2	1	2110112a
1106	1	0	0.97	48.5	1	2	1	2	1	1	2011	1	2	2	2	2	2	2	2110113a
1107	2	0	0.97	49.8	1	3	1	1	1	2	2011	2	.	.	2	2	2	1	2110114a
1108	2	0	0.97	33.4	1	3	1	1	1	2	2011	2	.	.	2	2	2	1	2110115a
1109	2	0	0.97	36.7	1	3	1	1	1	2	2011	1	2	2	2	1	2	2	2110116a
1110	1	0	0.97	23.9	1	3	1	1	2	1	2011	2	.	.	2	2	2	2	2110117a
1111	2	0	0.97	44.8	1	3	1	1	1	2	2011	2	.	.	2	2	2	1	2110118a
1112	2	0	0.97	40.3	1	3	1	1	1	2	2011	2	.	.	1	1	2	2	2110119a
1113	1	0	0.97	59.7	1	2	1	2	1	2	2011	2	.	.	2	2	2	2	2110120a
1114	1	0	0.97	53.8	1	2	1	2	2	1	2011	2	.	.	2	2	2	2	2110121a
1115	2	0	0.97	53	1	2	1	1	1	2	2011	1	2	1	2	1	1	2	2110122a
1116	1	0	0.97	30.7	1	3	1	2	1	2	2011	2	.	.	2	2	2	1	2110123a
1117	2	0	0.97	47.5	9	3	1	3	1	2	2011	1	2	1	2	2	2	1	2110124a
1118	2	0	0.97	50.7	9	3	1	2	1	2	2011	2	.	.	2	2	2	1	2110125a
1119	1	0	0.97	56.2	1	3	1	3	2	1	2011	1	1	1	2	1	1	1	2110126a
1120	1	0	0.97	55.7	1	3	1	2	2	2	2011	1	2	1	2	2	1	1	2110127a
1121	2	0	0.97	44.2	1	3	1	2	2	2	2011	2	.	.	2	2	2	2	2110128a
1122	2	0	0.97	45.9	1	3	1	1	1	2	2011	2	.	.	2	2	2	1	2110129a
1123	2	0	0.97	51.3	1	3	1	2	1	2	2011	2	.	.	2	1	2	2	2110130a
1124	2	0	0.97	34.5	1	3	1	1	1	2	2011	2	.	.	2	2	2	2	2110131a
1125	2	0	0.97	30.4	1	3	1	1	1	2	2011	2	.	.	2	2	2	2	2110132a
1126	2	0	0.97	28.9	1	3	9	1	1	2	2011	2	.	.	2	2	2	1	2110133a
1127	2	0	0.97	40.7	1	3	1	2	1	2	2011	2	.	.	2	2	2	1	2110134a
1128	1	0	0.97	47.9	1	3	1	2	2	2	2011	1	2	1	2	2	2	1	2110135a
1129	1	0	0.97	44.9	1	3	1	1	1	2	2011	2	.	.	2	2	2	2	2110136a
1130	1	0	0.97	49.2	1	2	9	2	2	1	2011	2	.	.	1	2	2	2	2110137a
1131	2	0	0.97	43.1	1	3	1	2	2	2	2011	2	.	.	2	2	2	1	2110138a
1132	1	0	0.97	33.7	1	3	1	1	2	2	2011	2	.	.	2	2	2	2	2110139a
1133	2	0	0.97	48.4	1	3	1	2	1	2	2011	2	.	.	2	2	2	2	2110140a
1134	2	0	0.97	23.9	9	3	1	1	1	2	2011	2	.	.	2	2	2	2	2110141a
1135	2	0	0.97	23	9	3	1	1	1	2	2011	2	.	.	2	2	2	1	2110142a
1136	2	0	0.97	39.8	1	3	1	2	1	2	2011	2	.	.	2	2	2	2	2110143a
1137	2	0	0.97	47.6	1	3	1	1	1	2	2011	1	2	1	2	1	2	1	2110144a
1138	2	0	0.97	35.7	1	3	9	4	1	2	2011	2	.	.	2	2	2	1	2110145a
1139	2	0	0.97	42.5	1	3	1	1	1	2	2011	2	.	.	2	2	2	1	2110146a
1140	2	0	0.97	32.8	1	3	1	1	1	2	2011	2	.	.	2	2	2	2	2110147a
1141	1	0	0.97	33.7	1	3	1	1	1	2	2011	2	.	.	2	2	2	2	2110148a
1142	2	0	0.97	37.3	1	3	1	1	1	2	2011	2	.	.	2	2	2	2	2110149a
1143	2	0	0.97	33.9	1	3	1	2	1	2	2011	2	.	.	2	2	2	2	2110150a
1144	2	0	0.97	51.9	1	3	1	1	1	2	2011	2	.	.	2	2	2	2	2110151a
1145	1	0	0.97	32.7	1	3	1	1	1	2	2011	2	.	.	2	2	2	2	2110152a
1146	1	0	0.97	26.9	9	3	1	1	2	2	2011	2	.	.	2	2	2	1	2110153a
1147	1	0	0.97	25	9	3	1	1	2	2	2011	2	.	.	2	2	2	2	2110154a
1148	1	0	0.97	59.3	1	2	1	2	1	2	2011	2	.	.	2	2	2	1	2110155a
1149	2	0	0.97	32.9	1	3	1	1	1	2	2011	2	.	.	2	2	2	2	2110156a
1150	2	0	0.97	31.3	1	3	1	1	1	2	2011	2	.	.	2	2	2	2	2110157a
1151	1	0	0.97	45.5	1	3	1	1	1	1	2011	2	.	.	2	2	2	2	2110158a
1152	2	0	0.97	28	1	3	1	4	1	2	2011	2	.	.	2	2	2	2	2110159a
1153	2	0	0.97	38	1	3	1	1	1	2	2011	2	.	.	2	2	2	2	2110160a
1154	2	0	0.97	37.3	1	3	1	1	1	2	2011	2	.	.	2	2	2	2	2110161a
1155	2	0	0.97	43.4	1	3	1	1	1	2	2011	2	.	.	2	2	2	2	2110162a
1156	2	0	0.97	45	1	3	1	2	2	2	2011	2	.	.	2	2	2	2	2110163a
1157	2	0	0.97	40.5	1	3	1	1	1	2	2011	2	.	.	2	2	2	2	2110164a
1158	1	0	0.97	38.3	1	2	9	3	2	2	2011	2	.	.	2	2	2	2	2110165a
1159	2	0	0.97	39.6	1	3	1	1	1	2	2011	2	.	.	2	2	2	2	2110166a
1160	2	0	0.97	36.2	1	3	1	1	1	2	2011	2	.	.	2	2	2	2	2110167a
1161	2	0	0.97	30.9	1	3	1	1	1	2	2011	2	.	.	2	2	2	2	2110168a
1162	2	0	0.97	38.3	1	3	1	1	2	2	2011	2	.	.	2	2	2	2	2110169a
1163	2	0	0.97	28.2	9	3	1	1	1	2	2011	2	.	.	2	2	2	2	2110170a
1164	2	0	0.97	48.2	1	3	1	1	2	2	2011	2	.	.	2	2	2	2	2110171a
1165	2	0	0.97	40.7	1	3	1	2	2	2	2011	2	.	.	2	2	2	2	2110172a
1166	2	0	0.97	35.7	1	3	9	1	1	2	2011	2	.	.	2	2	2	1	2110173a
1167	2	0	0.97	39.4	1	3	1	1	2	2	2011	2	.	.	2	2	2	2	2110174a
1168	1	0	0.97	26.3	9	3	1	2	1	2	2011	1	2	2	2	2	2	2	2110175a
1169	2	0	0.97	47.8	1	3	1	1	1	2	2011	1	1	1	2	1	2	2	2110176a
1170	2	0	0.97	33.8	1	3	1	3	1	2	2011	2	.	.	2	1	2	2	2110177a
1171	2	0	0.97	26.2	1	3	1	1	1	2	2011	2	.	.	2	2	2	2	2110178a
1172	1	0	0.97	27.4	1	3	1	3	2	2	2011	2	.	.	2	2	2	2	2110179a
1173	2	0	0.97	26.7	9	3	1	1	1	2	2011	2	.	.	2	2	2	2	2110180a
1174	2	0	0.97	35.6	1	3	1	1	1	2	2011	2	.	.	2	2	2	2	2110181a
1175	2	0	0.97	43.7	1	3	1	2	1	2	2011	2	.	.	2	2	2	1	2110182a
1176	2	0	0.97	29.3	9	3	1	1	1	2	2011	2	.	.	2	2	2	1	2110183a
1177	2	0	0.97	49.6	1	2	1	1	1	2	2011	1	2	2	2	2	2	2	2110184a
1178	2	0	0.97	51.9	1	3	1	1	1	2	2011	1	1	1	2	1	2	1	2110185a
1179	2	0	0.97	33.1	1	3	9	1	1	2	2011	2	.	.	2	2	2	2	2110186a
1180	2	0	0.97	29.2	1	3	1	1	1	2	2011	2	.	.	2	2	2	2	2110187a
1181	1	0	0.97	31.3	1	3	9	3	2	2	2011	2	.	.	2	2	2	2	2110188a
1182	2	0	0.97	44.3	1	3	1	1	1	2	2011	2	.	.	2	2	2	1	2110189a
1183	2	0	0.97	34.8	1	3	1	1	1	2	2011	2	.	.	2	2	2	2	2110190a
1184	2	0	0.97	33.7	1	3	1	2	1	2	2011	2	.	.	2	2	2	2	2110191a
1185	2	0	0.97	24.9	9	3	9	2	1	2	2011	2	.	.	2	2	2	2	2110192a
1186	2	0	0.97	25.6	1	3	1	1	1	2	2011	2	.	.	2	2	2	2	2110193a
1187	1	0	0.97	25	9	3	1	1	1	2	2011	2	.	.	2	2	2	2	2110194a
1188	1	0	0.97	28.6	1	3	1	1	2	2	2011	2	.	.	2	2	2	2	2110195a
1189	1	0	0.97	36.9	1	3	1	2	1	2	2011	2	.	.	2	2	2	2	2110196a
1190	1	0	0.97	25	9	3	1	1	1	2	2011	2	.	.	2	2	2	2	2110197a
1191	2	0	0.97	47.4	1	3	9	1	1	2	2011	1	1	1	2	1	2	1	2110198a
1192	1	0	0.97	59.3	1	2	1	2	1	2	2011	2	.	.	2	2	2	1	2110199a
1193	1	0	0.97	31	1	3	1	2	1	2	2011	1	2	2	2	2	2	1	2110200a
1194	1	0	0.97	41	1	3	1	2	2	1	2011	2	.	.	2	2	2	2	2110201a
1195	2	0	0.97	32.1	1	3	9	2	1	2	2011	2	.	.	2	2	2	1	2110202a
1196	1	0	0.97	29.5	1	3	1	2	1	1	2011	2	.	.	2	2	2	2	2110203a
1197	1	0	0.97	28.8	9	3	1	2	1	2	2011	2	.	.	2	2	2	2	2110204a
1198	2	0	0.97	28.4	1	3	1	1	1	2	2011	2	.	.	2	2	2	2	2110205a
1199	2	0	0.97	25.4	9	3	1	1	1	2	2011	2	.	.	2	2	2	2	2110206a
1200	1	0	0.97	29	1	3	1	1	2	2	2011	2	.	.	2	2	2	2	2110207a
1201	1	0	0.97	43.8	1	3	9	4	2	1	2011	2	.	.	2	2	2	2	2110208a
1202	2	0	0.97	40.7	1	3	1	3	1	2	2011	2	.	.	2	2	2	2	2110209a
1203	2	0	0.97	41.4	1	3	1	1	1	2	2011	2	.	.	2	2	2	2	2110210a
1204	2	0	0.97	44	1	3	1	1	1	2	2011	2	.	.	2	2	2	2	2110211a
1205	2	0	0.97	37.6	1	1	1	2	1	2	2011	1	1	1	1	1	1	2	2110212a
1206	2	0	0.97	44.4	9	3	1	1	1	2	2011	2	.	.	2	2	2	2	2110213a
1207	1	0	0.97	38.5	1	3	1	2	2	1	2011	1	1	1	1	1	1	2	2110214a
1208	2	0	0.97	50.6	1	2	1	1	1	2	2011	2	.	.	2	2	2	2	2110215a
1209	1	0	0.97	41.8	1	3	1	2	2	1	2011	1	2	2	2	2	2	2	2110216a
1210	1	0	0.97	49.1	1	2	1	3	2	2	2011	1	2	2	2	2	2	2	2110217a
1211	1	0	0.97	46.3	1	3	1	2	2	2	2011	2	.	.	2	2	2	2	2110218a
1212	1	0	0.97	34	1	3	1	2	1	2	2011	2	.	.	2	2	2	1	2110219a
1213	2	0	0.97	53.9	1	2	9	1	1	2	2011	2	.	.	2	2	2	1	2110220a
1214	1	0	0.97	47.7	1	3	1	2	2	1	2011	1	2	2	2	2	2	2	2110221a
1215	1	0	0.97	52.9	1	3	9	2	1	2	2011	2	.	.	2	2	2	2	2110222a
1216	2	0	0.97	49.8	1	3	9	1	1	2	2011	2	.	.	2	2	2	1	2110223a
1217	2	0	0.97	51.2	1	3	1	1	1	2	2011	2	.	.	2	2	2	1	2110224a
1218	2	0	0.97	52	1	2	9	1	2	2	2011	2	.	.	2	2	2	2	2110225a
1219	1	0	0.97	48.2	1	3	1	2	2	1	2011	2	.	.	2	2	2	2	2110226a
1220	2	0	0.97	47.8	1	3	1	1	1	2	2011	2	.	.	2	1	2	2	2110227a
1221	1	0	0.97	25.6	9	3	1	1	1	2	2011	2	.	.	2	2	2	2	2110228a
1222	2	0	0.97	49.6	1	3	1	1	1	2	2011	2	.	.	2	2	2	2	2110229a
1223	1	0	0.97	55.3	1	2	1	3	1	2	2011	1	2	1	2	1	1	2	2110230a
1224	2	0	0.97	54.1	1	3	1	1	1	2	2011	2	.	.	2	2	2	2	2110231a
1225	2	0	0.97	52.7	1	3	1	3	1	2	2011	2	.	.	2	2	2	2	2110232a
1226	2	0	0.97	40.7	1	3	1	1	2	2	2011	2	.	.	2	2	2	1	2110233a
1227	1	0	0.97	49.2	1	2	1	1	2	1	2011	1	2	2	2	2	2	2	2110234a
1228	2	0	0.97	41.5	1	3	1	1	1	2	2011	2	.	.	2	2	2	2	2110235a
1229	2	0	0.97	29.7	1	3	1	1	1	2	2011	2	.	.	1	1	2	1	2110236a
1230	2	0	0.97	43.1	1	3	1	3	1	2	2011	2	.	.	2	2	2	2	2110237a
1231	2	0	0.97	39.1	1	3	1	4	1	2	2011	2	.	.	2	2	2	2	2110238a
1232	2	0	0.97	43.7	1	3	1	1	1	2	2011	2	.	.	2	2	2	2	2110239a
1233	1	0	0.97	52.9	1	2	1	3	2	1	2011	1	2	1	2	2	1	2	2110240a
1234	2	0	0.97	44.5	1	3	1	1	1	2	2011	2	.	.	2	2	2	2	2110241a
1235	2	0	0.97	30.3	1	3	9	2	1	2	2011	2	.	.	2	2	2	2	2110242a
1236	2	0	0.97	24.8	9	3	1	1	1	2	2011	2	.	.	2	2	2	2	2110243a
1237	1	0	0.97	27.7	9	3	1	2	1	2	2011	2	.	.	2	2	2	2	2110244a
1238	2	0	0.97	51.8	1	3	1	3	1	2	2011	1	2	1	1	1	2	2	2110245a
1239	2	0	0.97	52.2	1	3	1	3	1	2	2011	2	.	.	1	1	2	1	2110246a
1240	2	0	0.97	48.1	1	3	1	2	1	2	2011	2	.	.	2	2	2	1	2110247a
1241	2	0	0.97	40.9	1	3	1	2	1	2	2011	2	.	.	2	2	2	2	2110248a
1242	2	0	0.97	23.7	9	3	1	4	2	2	2011	2	.	.	2	2	2	2	2110249a
1243	1	0	0.97	26.3	9	3	9	4	1	2	2011	2	.	.	2	2	2	2	2110250a
1244	1	0	0.97	26.8	9	3	1	1	1	2	2011	2	.	.	2	2	2	2	2110251a
1245	2	0	0.97	51.7	1	2	9	2	1	2	2011	1	1	1	1	1	1	1	2110252a
1246	2	0	0.97	28.7	9	3	1	1	1	2	2011	2	.	.	2	2	2	2	2110253a
1247	1	0	0.97	25.7	9	3	1	3	1	2	2011	2	.	.	2	2	2	1	2110254a
1248	2	0	0.97	53.2	1	3	1	1	1	2	2011	2	.	.	2	2	2	1	2110255a
1249	2	0	0.97	52.6	9	2	1	1	2	2	2011	2	.	.	2	2	2	2	2110256a
1250	2	0	0.97	29.6	1	3	1	1	1	2	2011	2	.	.	2	2	2	1	2110257a
1251	2	0	0.97	50	1	2	1	2	1	2	2011	2	.	.	2	2	2	1	2110258a
1252	2	0	0.97	41.1	1	3	1	1	1	2	2011	2	.	.	2	2	2	2	2110259a
1253	2	0	0.97	52.2	1	3	1	2	1	2	2011	2	.	.	2	1	2	2	2110260a
1254	2	0	0.97	26.6	9	3	1	4	1	2	2011	2	.	.	2	2	2	2	2110261a
1255	2	0	0.97	30.9	1	3	1	1	1	2	2011	2	.	.	2	2	2	1	2110262a
1256	2	0	0.97	48.6	9	3	1	2	2	2	2011	2	.	.	2	2	2	2	2110263a
1257	1	0	0.97	32.1	9	3	1	1	2	2	2011	2	.	.	2	2	2	2	2110264a
1258	2	0	0.97	50.5	1	3	1	2	1	2	2011	2	.	.	2	2	2	2	2110265a
1259	2	0	0.97	51.7	1	3	1	1	1	2	2011	2	.	.	2	2	2	1	2110266a
1260	1	0	0.97	24.2	9	3	1	1	1	2	2011	1	2	2	2	2	2	2	2110267a
1261	2	0	0.97	37	1	3	1	1	1	2	2011	2	.	.	2	2	2	2	2110268a
1262	2	0	0.97	35.2	1	3	9	1	1	2	2011	2	.	.	2	2	2	2	2110269a
1263	2	0	0.97	38.4	1	3	1	1	1	2	2011	2	.	.	2	2	2	2	2110270a
1264	2	0	0.97	23.2	9	3	1	4	1	2	2011	2	.	.	2	2	2	2	2110271a
1265	1	0	0.97	25.6	1	3	9	2	1	1	2011	2	.	.	2	2	2	1	2110272a
1266	2	0	0.97	35.5	1	3	9	1	1	2	2011	2	.	.	2	2	2	2	2110273a
1267	2	0	0.97	27	9	3	1	2	1	2	2011	2	.	.	2	2	2	2	2110274a
1268	2	0	0.97	48.2	1	3	1	1	1	2	2011	2	.	.	2	2	2	2	2110275a
1269	2	0	0.97	41	1	3	1	1	1	2	2011	2	.	.	2	2	2	2	2110276a
1270	2	0	0.97	41.1	1	3	1	1	1	2	2011	2	.	.	2	2	2	2	2110277a
1271	1	0	0.97	27.7	1	2	1	3	2	1	2011	2	.	.	2	2	2	2	2110278a
1272	2	0	0.97	49	1	3	1	1	2	2	2011	2	.	.	2	2	2	2	2110279a
1273	1	0	0.97	42.3	1	3	1	3	1	2	2011	1	2	2	2	2	2	2	2110280a
1274	1	0	0.97	28.1	1	3	1	1	1	1	2011	2	.	.	2	2	2	1	2110281a
1275	2	0	0.97	30	1	3	1	2	1	2	2011	2	.	.	2	2	2	2	2110282a
1276	2	0	0.97	30.4	1	3	1	2	1	2	2011	2	.	.	1	2	2	1	2110283a
1277	2	0	0.97	30.4	1	3	1	1	1	2	2011	2	.	.	2	2	2	2	2110284a
1278	2	0	0.97	36	1	3	1	1	1	2	2011	2	.	.	2	2	2	2	2110285a
1279	2	0	0.97	27	1	3	1	1	1	2	2011	2	.	.	2	2	2	2	2110286a
1280	1	0	0.97	28	1	3	9	2	2	2	2011	2	.	.	2	2	2	2	2110287a
1281	2	0	0.97	49	1	3	1	2	1	2	2011	2	.	.	2	2	2	2	2110288a
1282	2	0	0.97	32.3	1	3	1	1	1	2	2011	2	.	.	2	2	2	2	2110289a
1283	2	0	0.97	27	9	3	1	1	1	2	2011	2	.	.	2	2	2	1	2110290a
1284	2	0	0.97	44	1	3	1	1	1	2	2011	1	2	1	2	2	1	2	2110291a
1285	2	0	0.97	45	1	3	1	1	1	2	2011	2	.	.	1	2	2	2	2110292a
1286	2	0	0.97	38	1	3	1	2	1	2	2011	2	.	.	2	2	2	2	2110293a
1287	2	0	0.97	44.5	9	3	1	1	2	2	2011	2	.	.	2	2	2	2	2110294a
1288	1	0	0.97	37	1	3	1	2	1	1	2011	2	.	.	2	2	1	2	2110295a
1289	2	0	0.97	33.4	1	3	9	2	1	2	2011	2	.	.	2	2	2	2	2110296a
1290	1	0	0.97	26.6	9	3	1	4	1	2	2011	2	.	.	2	2	2	2	2110297a
1291	2	0	0.97	25.1	9	3	9	1	2	2	2011	2	.	.	2	2	2	1	2110298a
1292	1	0	0.97	53.8	1	2	1	3	1	2	2011	1	2	2	1	2	2	2	2110299a
1293	2	0	0.97	40.8	1	3	9	2	1	2	2011	2	.	.	2	2	2	2	2110300a
1294	2	0	0.97	29.4	9	3	1	4	1	2	2011	2	.	.	2	2	2	2	2110301a
1295	2	0	0.97	53.1	1	3	1	1	1	2	2011	1	2	2	2	2	2	1	2110302a
1296	1	0	0.97	26.2	9	3	1	1	1	1	2011	2	.	.	2	2	2	2	2110303a
1297	2	0	0.97	44.6	1	3	1	1	1	2	2011	2	.	.	2	2	2	2	2110304a
1298	2	0	0.97	35.5	1	3	1	2	1	2	2011	2	.	.	2	2	2	1	2110305a
1299	2	0	0.97	31.5	1	3	1	3	1	2	2011	1	2	2	2	2	2	2	2110306a
1300	2	0	0.97	34.7	1	3	1	2	1	2	2011	2	.	.	2	2	2	2	2110307a
1301	1	0	0.97	28	9	3	1	2	2	1	2011	2	.	.	2	2	2	2	2110308a
1302	2	0	0.97	47	1	2	1	3	1	2	2011	2	.	.	2	1	2	1	2110309a
1303	2	0	0.97	42.6	1	3	1	1	1	2	2011	2	.	.	2	2	2	1	2110310a
1304	2	0	0.97	35.4	1	3	1	1	1	2	2011	2	.	.	2	2	2	2	2110311a
1305	1	0	0.97	42.8	1	3	1	2	2	1	2011	1	2	2	1	1	2	1	2110312a
1306	2	0	0.97	48.2	1	3	1	2	1	2	2011	1	2	2	2	2	2	1	2110313a
1307	2	0	0.97	22.3	9	3	1	4	1	2	2011	2	.	.	2	2	2	2	2110314a
1308	2	0	0.97	31.8	1	3	1	1	1	2	2011	2	.	.	2	2	2	2	2110315a
1309	2	0	0.97	42	1	2	1	1	1	2	2011	2	.	.	2	2	2	2	2110316a
1310	1	0	0.97	42.8	1	3	1	1	1	1	2011	2	.	.	2	2	2	2	2110317a
1311	1	0	0.97	43.3	1	3	1	3	2	1	2011	2	.	.	1	1	2	1	2110318a
1312	2	0	0.97	40.8	1	3	1	2	1	2	2011	2	.	.	2	2	2	2	2110319a
1313	2	0	0.97	25.1	1	3	1	1	1	2	2011	2	.	.	2	2	2	1	2110320a
1314	2	0	0.97	26.3	1	3	1	2	1	2	2011	2	.	.	2	2	2	2	2110321a
1315	2	0	0.97	26	9	3	1	1	1	2	2011	2	.	.	2	2	2	2	2110322a
1316	2	0	0.97	40.1	9	3	1	1	2	2	2011	2	.	.	2	2	2	2	2110323a
1317	2	0	0.97	44.7	1	3	1	1	2	2	2011	2	.	.	2	2	2	2	2110324a
1318	2	0	0.97	26	9	3	1	2	1	2	2011	2	.	.	2	2	2	1	2110325a
1319	2	0	0.97	55	1	2	1	1	1	2	2011	2	.	.	2	2	2	1	2110326a
1320	2	0	0.97	42	1	3	1	2	1	2	2011	2	.	.	2	2	2	2	2110327a
1321	1	0	0.97	48.5	1	3	1	2	1	1	2011	2	.	.	2	2	2	2	2110328a
1322	1	0	0.97	38.1	1	3	1	3	2	1	2011	2	.	.	2	2	2	2	2110329a
1323	2	0	0.97	40.8	1	2	1	3	2	2	2011	2	.	.	2	2	2	2	2110330a
1324	2	0	0.97	36.9	1	3	1	1	1	2	2011	2	.	.	2	2	2	2	2110331a
1325	2	0	0.97	37.9	1	3	1	2	2	2	2011	2	.	.	2	2	2	2	2110332a
1326	2	0	0.97	52.6	1	2	1	1	1	2	2011	2	.	.	2	2	2	1	2110333a
1327	2	0	0.97	38.2	9	3	1	1	1	2	2011	2	.	.	2	2	2	2	2110334a
1328	2	0	0.97	41.4	1	2	1	2	1	2	2011	2	.	.	2	2	2	2	2110335a
1329	2	0	0.97	38.4	1	3	1	2	1	2	2011	1	2	1	1	2	2	2	2110336a
1330	2	0	0.97	35	1	3	1	1	1	2	2011	2	.	.	2	2	2	2	2110337a
1331	2	0	0.97	50	1	3	1	1	2	2	2011	2	.	.	2	2	2	2	2110338a
1332	2	0	0.97	35.1	1	3	1	4	1	2	2011	2	.	.	2	2	2	2	2110339a
1333	1	0	0.97	29	1	3	1	1	2	2	2011	1	2	2	2	2	2	2	2110340a
1334	1	0	0.97	30.9	1	3	1	1	1	2	2011	1	1	1	2	1	1	2	2110341a
1335	1	0	0.97	54.9	1	3	1	3	2	1	2011	1	2	2	1	1	2	1	2110342a
1336	1	0	0.97	25.9	9	3	1	3	1	2	2011	1	2	2	1	2	2	2	2110343a
1337	2	0	0.97	45.6	1	3	1	2	2	2	2011	2	.	.	1	1	2	2	2110344a
1338	1	0	0.97	41.8	1	3	1	2	1	2	2011	1	2	2	2	2	2	2	2110345a
1339	2	0	0.97	50.1	1	3	1	2	1	2	2011	2	.	.	2	2	2	2	2110346a
1340	2	0	0.97	41	1	3	1	1	1	2	2011	2	.	.	2	1	2	1	2110347a
1341	2	0	0.97	52	1	2	9	1	1	2	2011	2	.	.	2	2	2	2	2110348a
1342	2	0	0.97	35	1	3	1	1	1	2	2011	2	.	.	2	2	2	2	2110349a
1343	2	0	0.97	51.2	1	3	1	2	1	2	2011	1	1	1	2	2	1	1	2110350a
1344	1	0	0.97	19.8	9	3	1	3	1	2	2011	.	.	.	2	2	2	2	2110351a
1345	2	0	0.97	53.4	1	3	1	2	2	2	2011	1	1	1	2	2	1	1	2110352a
1346	2	0	0.97	51.9	1	3	1	2	1	2	2011	2	.	.	2	2	2	1	2110353a
1347	1	0	0.97	42.4	1	2	1	1	2	1	2011	2	.	.	2	2	2	1	2110354a
1348	1	0	0.97	34.1	1	3	1	2	2	1	2011	2	.	.	2	2	2	2	2110355a
1349	2	0	0.97	31.9	1	3	1	3	1	2	2011	2	.	.	1	1	2	2	2110356a
1350	1	0	0.97	54.7	1	2	9	3	2	2	2011	1	2	1	2	2	2	2	2110357a
1351	2	0	0.97	49	1	2	9	2	1	2	2011	2	.	.	2	2	2	2	2110358a
1352	1	0	0.97	29.5	1	2	9	2	1	1	2011	2	.	.	2	2	2	2	2110359a
1353	1	0	0.97	27	1	2	1	1	1	1	2011	2	.	.	2	2	2	2	2110360a
1354	1	0	0.97	30.4	1	3	1	2	1	2	2011	1	2	2	2	2	2	2	2110361a
1355	2	0	0.97	51.9	1	3	9	3	1	2	2011	1	2	1	2	1	2	1	2110362a
1356	2	0	0.97	33	1	3	1	3	1	2	2011	2	.	.	2	2	2	2	2110363a
1357	1	0	0.97	27	1	3	1	2	1	2	2011	1	2	2	2	2	2	2	2110364a
1358	2	0	0.97	38.6	1	3	1	1	2	2	2011	2	.	.	2	2	2	2	2110365a
1359	2	0	0.97	27.5	9	3	1	1	1	2	2011	2	.	.	2	2	2	2	2110366a
1360	2	0	0.97	37.1	1	3	1	1	1	2	2011	2	.	.	2	2	2	2	2110367a
1361	2	0	0.97	39.6	1	3	1	3	1	2	2011	2	.	.	2	2	2	2	2110368a
1362	2	0	0.97	22.6	9	3	1	1	1	2	2011	2	.	.	2	2	2	2	2110369a
1363	2	0	0.97	54.1	1	2	1	1	1	2	2011	2	.	.	2	2	2	2	2110370a
1364	1	0	0.97	47.6	1	3	1	2	2	1	2011	1	2	2	2	2	2	2	2110371a
1365	1	0	0.97	41.8	1	2	1	1	1	2	2011	1	2	2	2	2	2	2	2110372a
1366	1	0	0.97	53.9	1	3	9	1	1	1	2011	2	.	.	2	2	2	2	2110373a
1367	2	0	0.97	30.2	9	3	1	2	1	2	2011	1	2	2	2	2	2	1	2110374a
1368	1	0	0.97	56.8	1	3	9	3	1	2	2011	1	1	1	1	1	1	1	2110375a
1369	1	0	0.97	47.6	1	2	1	2	2	2	2011	1	1	1	2	2	1	2	2110376a
1370	2	0	0.97	43.7	1	3	1	1	2	2	2011	2	.	.	2	2	2	2	2110377a
1371	2	0	0.97	50.2	1	3	1	1	2	2	2011	1	1	1	2	1	1	1	2110378a
1372	2	0	0.97	49.9	1	2	1	1	1	2	2011	1	1	1	2	1	1	2	2110379a
1373	1	0	0.97	59.6	1	3	1	3	1	2	2011	1	2	1	1	2	2	1	2110380a
1374	1	0	0.97	26.5	9	2	1	2	1	2	2011	2	.	.	2	2	2	2	2110381a
1375	1	0	0.97	39.8	1	3	1	2	1	2	2011	1	2	1	2	2	2	2	2110382a
1376	1	0	0.97	42.2	1	3	1	1	1	2	2011	2	.	.	2	2	2	2	2110383a
1377	1	0	0.97	26.7	9	3	9	1	1	2	2011	2	.	.	2	2	2	2	2110384a
1378	2	0	0.97	51	1	2	1	1	1	2	2011	2	.	.	2	2	2	1	2110385a
1379	2	0	0.97	34.6	1	3	1	1	1	2	2011	2	.	.	2	2	2	2	2110386a
1380	1	0	0.97	25.5	9	3	1	2	1	2	2011	2	.	.	2	2	2	2	2110387a
1381	2	0	0.97	23	9	3	1	1	1	2	2011	2	.	.	2	2	2	2	2110388a
1382	2	0	0.97	24.6	9	3	1	4	1	2	2011	2	.	.	2	2	2	2	2110389a
1383	2	0	0.97	48.5	1	3	1	1	2	2	2011	2	.	.	2	2	2	2	2110390a
1384	2	0	0.97	29.7	1	3	1	2	1	2	2011	1	2	2	2	2	2	2	2110391a
1385	1	0	0.97	40.4	1	3	9	2	2	1	2011	1	2	2	2	2	2	1	2110392a
1386	2	0	0.97	30	1	3	1	1	1	2	2011	2	.	.	2	2	2	2	2110393a
1387	2	0	0.97	37.6	1	2	1	1	1	2	2011	1	2	2	2	2	2	2	2110394a
1388	2	0	0.97	33.2	1	2	1	1	1	2	2011	2	.	.	2	2	2	2	2110395a
1389	2	0	0.97	35.3	9	2	1	1	2	2	2011	2	.	.	2	2	2	1	2110396a
1390	1	0	0.97	30.9	1	2	1	2	1	2	2011	1	2	2	2	2	2	2	2110397a
1391	1	0	0.97	30.3	9	2	1	1	1	2	2011	2	.	.	2	2	2	2	2110398a
1392	1	0	0.97	52.1	9	2	1	3	2	1	2011	1	1	1	2	2	1	2	2110399a
1393	2	0	0.97	34	9	3	1	1	1	2	2011	2	.	.	2	2	2	2	2110400a
1394	1	0	0.97	32	1	3	1	2	2	1	2011	2	.	.	2	2	2	2	2110401a
1395	2	0	0.97	59.2	1	2	1	2	2	2	2011	1	2	1	2	2	1	2	2110402a
1396	2	0	0.97	42.2	1	3	1	2	2	2	2011	1	2	2	2	2	2	2	2110403a
1397	2	1	0.97	21.6	9	2	1	1	2	2	2011	2	.	.	2	2	2	2	2110404a
1398	2	1	0.97	29.9	1	3	1	1	1	2	2011	2	.	.	2	2	2	2	2110405a
1399	2	0	0.97	44.4	1	3	1	1	1	2	2011	2	.	.	2	2	2	2	2110406a
1400	2	0	0.97	46.9	1	3	9	1	1	2	2011	1	2	2	2	2	2	2	2110407a
1401	1	0	0.97	31.2	9	3	1	2	2	1	2011	1	2	2	2	1	2	2	2110408a
1402	2	0	0.97	34	1	3	1	1	1	2	2011	1	2	1	2	2	2	2	2110409a
1403	2	0	0.97	49.4	1	3	1	2	2	2	2011	2	.	.	2	2	2	1	2110410a
1404	2	0	0.97	29.7	1	3	9	2	1	2	2011	2	.	.	2	2	2	2	2110411a
1405	1	0	0.97	23.5	9	3	1	1	1	2	2011	2	.	.	2	2	2	2	2110412a
1406	2	0	0.97	55	1	2	1	2	1	2	2011	1	2	1	2	2	1	2	2110413a
1407	1	0	0.97	28.8	9	3	1	2	2	2	2011	2	.	.	2	2	2	2	2110414a
1408	2	0	0.97	60.6	1	2	1	1	1	2	2011	1	2	1	2	2	1	2	2110415a
1409	2	0	0.97	32.1	1	3	1	1	1	2	2011	2	.	.	2	2	2	2	2110416a
1410	2	0	0.97	40.4	1	3	9	2	2	2	2011	2	.	.	1	2	2	2	2110417a
1411	1	0	0.97	30.8	1	3	1	3	2	2	2011	2	.	.	2	2	2	1	2110418a
1412	2	0	0.97	25.9	1	3	1	2	1	2	2011	2	.	.	2	2	2	2	2110419a
1413	2	0	0.97	31.7	1	3	1	4	1	2	2011	2	.	.	1	2	2	2	2110420a
1414	2	0	0.97	53.5	1	3	1	2	1	2	2011	2	.	.	2	2	2	1	2110421a
1415	2	0	0.97	33.2	1	3	1	3	1	2	2011	2	.	.	2	2	2	2	2110422a
1416	2	0	0.97	53.1	1	3	1	2	1	2	2011	2	.	.	2	2	2	2	2110423a
1417	2	0	0.97	40.8	1	3	1	3	2	2	2011	2	.	.	2	2	2	2	2110424a
1418	2	0	0.97	28.4	9	3	1	1	1	2	2011	2	.	.	2	2	2	2	2110425a
1419	2	0	0.97	24.1	9	3	1	1	1	2	2011	2	.	.	2	2	2	2	2110426a
1420	1	0	0.97	32.9	1	3	1	2	2	1	2011	1	2	2	2	2	2	2	2110427a
1421	2	0	0.97	28.1	1	3	1	2	1	2	2011	2	.	.	2	2	2	2	2110428a
1422	2	0	0.97	39.5	1	3	1	1	1	2	2011	2	.	.	1	2	2	2	2110429a
1423	1	0	0.97	49.8	1	2	1	2	1	2	2011	2	.	.	2	2	2	2	2110430a
1424	2	0	0.97	54.8	9	2	1	.	1	2	2011	1	2	2	2	2	2	1	2110431a
1425	2	0	0.97	42	1	2	1	2	1	2	2011	1	2	2	2	2	2	2	2110432a
1426	2	0	0.97	36.3	1	3	1	1	1	2	2011	2	.	.	2	2	2	2	2110433a
1427	2	0	0.97	31.9	1	3	1	1	1	2	2011	2	.	.	2	2	2	2	2110434a
1428	2	0	0.97	23.3	1	3	1	1	1	2	2011	2	.	.	2	2	2	2	2110435a
1429	2	0	0.97	28.3	9	3	1	1	1	2	2011	2	.	.	2	2	2	1	2110436a
1430	2	0	0.97	28.1	1	2	1	1	1	2	2011	2	.	.	2	2	2	2	2110437a
1431	1	0	0.97	32.6	1	2	1	2	2	1	2011	1	2	2	2	2	2	2	2110438a
1432	2	0	0.97	40.7	1	3	1	2	2	2	2011	2	.	.	2	2	2	2	2110439a
1433	2	0	0.97	33.3	1	3	1	1	1	2	2011	2	.	.	2	2	2	2	2110440a
1434	2	0	0.97	48.9	1	3	1	1	1	2	2011	2	.	.	2	2	2	2	2110441a
1435	2	0	0.97	38.6	1	3	1	2	1	2	2011	2	.	.	2	2	2	2	2110442a
1436	2	0	0.97	35.2	1	3	1	2	1	2	2011	1	2	2	2	2	2	1	2110443a
1437	2	0	0.97	53	1	3	9	2	1	2	2011	1	2	1	1	1	1	2	2110444a
1438	2	0	0.97	54.2	1	2	1	1	1	2	2011	1	1	1	2	2	1	1	2110445a
1439	2	0	0.97	27.6	9	3	1	1	1	2	2011	2	.	.	2	2	2	2	2110446a
1440	2	0	0.97	36.4	1	3	1	2	1	2	2011	2	.	.	2	2	2	2	2110447a
1441	2	0	0.97	51.4	1	2	1	1	1	2	2011	2	.	.	2	2	2	2	2110448a
1442	2	0	0.97	34	1	3	1	1	1	2	2011	2	.	.	2	2	2	2	2110449a
1443	1	0	0.97	55.6	1	3	1	3	2	1	2011	1	2	1	2	1	1	2	2110450a
1444	1	0	0.97	26.8	9	3	9	2	1	2	2011	1	2	2	2	2	2	2	2110451a
1445	2	0	0.97	48.1	1	3	1	2	1	2	2011	1	2	2	1	2	2	2	2110452a
1446	2	0	0.97	45.4	1	3	1	1	1	2	2011	2	.	.	2	2	2	2	2110453a
1447	1	0	0.97	51.5	1	2	1	2	2	1	2011	1	2	2	2	2	2	1	2110454a
1448	1	0	0.97	48.7	1	2	1	2	1	1	2011	1	2	2	2	2	2	2	2110455a
1449	1	0	0.97	27.1	1	3	1	3	1	1	2011	1	2	2	1	2	2	2	2110456a
1450	1	0	0.97	25.2	9	2	1	1	1	2	2011	2	.	.	2	2	2	1	2110457a
1451	2	0	0.97	31.3	1	3	1	1	1	2	2011	2	.	.	2	2	2	2	2110458a
1452	2	0	0.97	39.7	1	3	1	.	1	2	2011	2	.	.	2	2	2	2	2110459a
1453	2	0	0.97	48.6	1	3	9	3	2	2	2011	1	1	1	2	2	2	1	2110460a
1454	1	0	0.97	31.2	1	3	1	3	2	2	2011	1	2	2	2	2	2	2	2110461a
1455	2	0	0.97	39.8	1	3	1	1	1	2	2011	2	.	.	2	2	2	2	2110462a
1456	2	0	0.97	37.7	1	3	1	1	1	2	2011	2	.	.	2	2	2	2	2110463a
1457	2	0	0.97	28.9	9	3	1	1	1	2	2011	2	.	.	2	2	2	1	2110464a
1458	1	0	0.97	51.7	1	3	1	2	1	1	2011	1	2	1	2	2	1	2	2110465a
1459	1	0	0.97	27.7	1	3	1	1	2	2	2011	2	.	.	2	2	2	2	2110466a
1460	1	0	0.97	35.7	1	3	1	2	2	2	2011	2	.	.	2	2	2	2	2110467a
1461	2	0	0.97	34.3	1	3	1	1	1	2	2011	2	.	.	2	2	2	1	2110468a
1462	1	0	0.97	33.9	1	3	1	3	2	1	2011	1	2	2	2	2	2	2	2110469a
1463	1	0	0.97	54.2	1	1	1	2	2	1	2011	2	.	.	2	2	2	2	2110470a
1464	2	0	0.97	43.4	1	3	1	2	1	2	2011	2	.	.	2	2	2	1	2110471a
1465	2	0	0.97	33.5	1	3	1	1	1	2	2011	2	.	.	2	2	2	2	2110472a
1466	1	0	0.97	45.9	1	2	1	3	2	2	2011	1	2	1	2	2	1	2	2110473a
1467	2	0	0.97	34.1	1	3	1	1	1	2	2011	2	.	.	2	2	2	2	2110474a
1468	2	0	0.97	40.9	1	3	1	2	2	2	2011	1	1	1	2	1	1	1	2110475a
1469	2	0	0.97	26.4	9	3	1	4	1	2	2011	2	.	.	2	2	2	2	2110476a
1470	2	0	0.97	26.9	9	3	1	1	1	2	2011	2	.	.	2	2	2	2	2110477a
1471	2	0	0.97	24	1	3	1	2	1	2	2011	2	.	.	1	2	2	2	2110478a
1472	2	0	0.97	30.9	1	3	9	1	1	2	2011	2	.	.	2	2	2	2	2110479a
1473	2	0	0.97	22.7	9	3	1	4	1	2	2011	2	.	.	2	2	2	2	2110480a
1474	1	0	0.97	45.6	1	2	1	3	1	2	2011	1	2	2	2	2	2	2	2110482a
1475	1	0	0.97	47	1	3	1	2	2	2	2011	1	2	2	1	1	1	1	2110483a
1476	1	0	0.97	43	1	3	1	3	2	1	2011	1	2	1	1	2	2	2	2110484a
1477	2	0	0.97	44	1	3	1	1	2	2	2011	2	.	.	2	2	2	2	2110485a
1478	1	0	0.97	61.1	9	2	1	4	1	1	2011	2	.	.	2	2	2	2	2110486a
1479	2	0	0.97	28	1	3	1	1	1	2	2011	2	.	.	2	2	2	2	2110487a
1480	2	0	0.97	53.7	9	2	1	1	1	2	2011	2	.	.	2	2	2	2	2110488a
1481	2	0	0.97	43	1	3	1	2	1	2	2011	2	.	.	2	2	2	2	2110489a
1482	2	0	0.97	36.5	1	3	1	.	1	2	2011	2	.	.	2	2	2	2	2110490a
1483	2	0	0.97	40.4	1	3	9	1	1	2	2011	2	.	.	2	2	2	2	2110491a
1484	1	0	0.97	59.2	1	3	1	3	2	1	2011	1	2	1	2	2	2	2	2110492a
1485	1	0	0.97	40	1	3	1	2	1	2	2011	1	2	2	2	2	2	2	2110493a
1486	2	0	0.97	49	1	3	1	3	1	2	2011	1	2	2	2	2	2	2	2110494a
1487	2	0	0.97	27.2	9	3	9	3	1	2	2011	2	.	.	2	2	2	1	2110495a
1488	2	0	0.97	43.5	1	3	1	2	1	2	2011	2	.	.	2	2	2	2	2110496a
1489	2	0	0.97	43.6	1	3	1	1	1	2	2011	2	.	.	2	2	2	1	2110497a
1490	2	0	0.97	28.9	9	3	1	1	1	2	2011	2	.	.	2	2	2	1	2110498a
1491	2	0	0.97	39.6	1	3	1	2	1	2	2011	2	.	.	2	2	2	2	2110499a
1492	2	0	0.97	25.9	9	3	1	2	1	2	2011	2	.	.	2	2	2	2	2110500a
1493	2	0	0.97	44	1	3	1	1	2	2	2011	2	.	.	2	2	2	2	2110501a
1494	2	0	0.97	39.5	1	3	1	2	2	2	2011	1	2	2	2	2	2	2	2110502a
1495	1	0	0.97	48.2	1	2	1	3	1	2	2011	1	2	2	2	2	2	2	2110503a
1496	1	0	0.97	45.1	1	2	1	1	2	1	2011	2	.	.	2	2	2	2	2110504a
1497	1	0	0.97	32.2	1	2	1	2	2	1	2011	2	.	.	2	2	2	2	2110505a
1498	2	0	0.97	26.4	1	2	1	1	1	2	2011	2	.	.	2	2	2	2	2110506a
1499	2	0	0.97	23.6	9	3	1	1	1	2	2011	2	.	.	2	2	2	2	2110507a
1500	2	0	0.97	48.8	1	3	9	1	1	2	2011	2	.	.	2	2	2	2	2110508a
1501	2	0	0.97	28.2	1	3	1	2	1	2	2011	2	.	.	2	2	2	2	2110509a
1502	2	0	0.97	26.8	1	2	1	1	1	2	2011	2	.	.	2	2	2	1	2110510a
1503	1	0	0.97	41.8	1	3	1	2	1	1	2011	1	2	1	2	1	1	2	2110511a
1504	1	0	0.97	36.5	1	3	1	1	2	1	2011	2	.	.	2	2	2	2	2110512a
1505	2	0	0.97	35.5	1	3	1	1	1	2	2011	2	.	.	2	2	2	2	2110513a
1506	2	0	0.97	29.7	9	3	1	4	1	2	2011	2	.	.	2	2	2	2	2110514a
1507	2	0	0.97	29.1	1	3	9	1	1	2	2011	2	.	.	1	2	2	1	2110515a
1508	2	0	0.97	24.4	9	3	1	1	1	2	2011	2	.	.	2	2	2	2	2110516a
1509	2	0	0.97	21	9	2	1	4	2	2	2011	2	.	.	2	2	2	2	2110517a
1510	1	0	0.97	61.5	9	2	1	1	2	1	2011	1	2	2	2	2	2	2	2110518a
1511	1	0	0.97	29.6	9	3	1	2	1	2	2011	2	.	.	2	2	2	1	2110519a
1512	1	0	0.97	59.5	1	2	9	2	2	1	2011	1	2	1	2	2	1	2	2110520a
1513	2	0	0.97	23.9	9	3	1	1	1	2	2011	2	.	.	2	2	2	2	2110521a
1514	2	0	0.97	28.3	1	3	1	2	1	2	2011	2	.	.	2	2	2	2	2110522a
1515	1	0	0.97	59.7	1	3	1	3	2	1	2011	1	2	1	2	2	1	2	2110523a
1516	2	0	0.97	24.5	9	3	1	2	2	2	2011	2	.	.	2	2	2	2	2110524a
1517	2	0	0.97	23.7	1	3	1	1	1	2	2011	2	.	.	2	2	2	2	2110525a
1518	2	0	0.97	48.5	1	3	1	2	1	2	2011	2	.	.	2	1	2	1	2110526a
1519	2	0	0.97	59.1	1	3	1	1	1	2	2011	2	.	.	2	2	2	2	2110527a
1520	2	0	0.97	47.6	1	3	1	1	1	2	2011	1	2	2	2	2	2	2	2110528a
1521	2	0	0.97	48.7	1	3	1	1	2	2	2011	1	2	2	2	2	2	2	2110529a
1522	2	0	0.97	32	1	3	1	1	1	2	2011	2	.	.	2	2	2	2	2110530a
1523	2	0	0.97	43.6	1	2	1	1	2	2	2011	2	.	.	2	2	2	1	2110531a
1524	1	0	0.97	48.4	1	3	1	2	2	2	2011	2	.	.	2	2	2	1	2110532a
1525	1	0	0.97	50.4	1	2	1	2	1	2	2011	2	.	.	2	2	2	2	2110533a
1526	2	0	0.97	43.5	1	3	9	1	1	2	2011	2	.	.	2	2	2	2	2110534a
1527	2	0	0.97	41.6	1	3	1	1	2	2	2011	2	.	.	2	2	2	2	2110535a
1528	2	0	0.97	28.7	1	3	1	1	2	2	2011	2	.	.	2	1	2	2	2110536a
1529	2	0	0.97	44.9	1	3	1	2	1	2	2011	2	.	.	2	2	2	2	2110537a
1530	2	0	0.97	61	9	2	1	1	1	2	2011	1	2	1	2	1	1	1	2110538a
1531	1	0	0.97	48.8	9	3	1	2	2	1	2011	1	2	1	1	1	2	1	2110539a
1532	1	0	0.97	36.9	1	3	1	2	2	2	2011	1	2	2	1	2	2	1	2110540a
1533	2	0	0.97	41	1	3	1	1	1	2	2011	2	.	.	2	2	2	2	2110541a
1534	2	0	0.97	28.1	9	3	9	1	1	2	2011	2	.	.	2	2	2	2	2110542a
1535	2	0	0.97	30.5	1	3	1	1	1	2	2011	2	.	.	2	2	2	1	2110543a
1536	2	0	0.97	46.6	1	3	1	2	1	2	2011	1	2	1	2	2	2	2	2110544a
1537	2	0	0.97	39.1	1	3	1	1	1	2	2011	2	.	.	2	2	2	2	2110545a
1538	1	0	0.97	26.5	9	3	1	2	2	1	2011	2	.	.	2	2	2	2	2110546a
1539	1	0	0.97	53	1	2	1	2	1	1	2011	2	.	.	2	2	2	2	2110547a
1540	2	0	0.97	22.8	1	2	1	4	1	2	2011	2	.	.	2	2	2	2	2110548a
1541	2	0	0.97	41	1	3	1	1	1	2	2011	2	.	.	2	2	2	1	2110549a
1542	2	0	0.97	44.4	1	3	1	1	2	2	2011	2	.	.	2	1	2	2	2110550a
1543	2	0	0.97	32.6	1	3	1	1	2	2	2011	2	.	.	2	2	2	2	2110551a
1544	2	0	0.97	38.5	1	3	1	2	1	2	2011	1	2	2	2	2	2	1	2110552a
1545	2	0	0.97	58.2	1	3	1	2	1	2	2011	1	2	1	1	1	1	1	2110553a
1546	2	1	0.97	24.2	9	2	1	2	1	2	2011	1	2	2	1	2	2	2	2110554a
1547	2	0	0.97	42.8	1	3	1	1	1	2	2011	2	.	.	2	2	2	2	2110555a
1548	2	0	0.97	23.3	1	3	1	1	1	2	2011	2	.	.	2	2	2	2	2110556a
1549	2	0	0.97	58.7	1	2	1	1	1	2	2011	2	.	.	2	1	2	2	2110557a
1550	2	0	0.97	24.6	9	3	1	2	1	2	2011	2	.	.	2	2	2	1	2110558a
1551	2	0	0.97	53	1	2	1	2	1	2	2011	1	1	1	2	1	1	2	2110559a
1552	2	0	0.97	41.4	1	3	1	2	1	2	2011	2	.	.	2	2	2	2	2110560a
1553	2	0	0.97	42.5	1	3	1	1	1	2	2011	1	1	1	2	1	1	2	2110561a
1554	2	0	0.97	42	1	2	1	1	1	2	2011	2	.	.	2	2	2	2	2110562a
1555	2	0	0.97	54.3	1	3	1	2	2	2	2011	1	1	1	1	2	1	1	2110563a
1556	2	0	0.97	50.3	1	2	1	2	1	2	2011	2	.	.	2	2	2	2	2110564a
1557	2	0	0.97	54	1	3	1	1	2	2	2011	2	.	.	2	2	2	2	2110565a
1558	2	0	0.97	44.2	1	3	9	1	1	2	2011	2	.	.	1	2	2	1	2110566a
1559	2	0	0.97	43.9	1	3	1	2	1	2	2011	2	.	.	1	2	2	1	2110567a
1560	2	0	0.97	52.2	9	2	1	2	1	2	2011	1	1	1	2	1	2	2	2110568a
1561	2	0	0.97	55.5	9	3	1	2	1	2	2011	2	.	.	2	2	2	2	2110569a
1562	2	0	0.97	53.1	1	2	1	2	2	2	2011	2	.	.	2	2	2	2	2110570a
1563	2	0	0.97	37.2	1	3	1	2	1	2	2011	.	.	.	2	1	2	2	2110571a
1564	1	0	0.97	37.5	1	3	1	2	2	1	2011	2	.	.	2	2	2	2	2110572a
1565	1	0	0.97	38.2	1	3	1	2	2	1	2011	2	.	.	2	2	2	2	2110573a
1566	2	0	0.97	38.3	1	3	1	1	1	2	2011	2	.	.	2	2	2	2	2110574a
1567	2	0	0.97	45.3	1	2	1	1	1	1	2011	2	.	.	2	2	2	2	2110575a
1568	2	0	0.97	53.3	1	2	1	1	1	2	2011	1	1	1	2	2	1	2	2110576a
1569	2	0	0.97	33.1	1	3	9	3	1	2	2011	2	.	.	2	2	2	2	2110577a
1570	2	0	0.97	54.5	1	2	1	1	1	2	2011	2	.	.	2	2	2	2	2110578a
1571	1	0	0.97	55.5	1	2	1	2	1	2	2011	2	.	.	2	2	2	1	2110579a
1572	1	0	0.97	51.2	1	2	1	2	2	1	2011	2	.	.	2	2	2	2	2110580a
1573	2	0	0.97	51.5	1	2	1	1	1	2	2011	2	.	.	2	2	2	2	2110581a
1574	2	0	0.97	56	1	3	1	1	1	2	2011	2	.	.	2	2	2	2	2110582a
1575	2	0	0.97	40.5	9	3	1	2	1	2	2011	2	.	.	2	2	2	2	2110583a
1576	2	0	0.97	21.3	9	3	1	4	1	2	2011	2	.	.	2	2	2	2	2110584a
1577	2	0	0.97	21.9	9	3	1	1	1	2	2011	2	.	.	2	2	2	1	2110585a
1578	2	0	0.97	31.2	1	3	1	1	1	2	2011	2	.	.	2	2	2	2	2110586a
1579	2	0	0.97	54.5	1	2	1	2	1	2	2011	1	1	1	2	2	1	2	2110587a
1580	1	0	0.97	54.9	1	3	1	2	2	1	2011	2	.	.	2	2	2	1	2110588a
1581	2	0	0.97	39.2	1	3	1	2	1	2	2011	2	.	.	2	2	2	2	2110589a
1582	2	0	0.97	51.2	1	3	1	1	1	2	2011	2	.	.	2	2	2	2	2110590a
1583	1	0	0.97	58.2	1	2	1	1	1	2	2011	2	.	.	2	2	2	2	2110591a
1584	1	0	0.97	27.5	1	3	1	1	1	2	2011	2	.	.	2	2	2	2	2110592a
1585	2	0	0.97	39.9	1	3	1	1	1	2	2011	2	.	.	2	2	2	2	2110593a
1586	1	0	0.97	25	9	3	1	3	1	1	2011	2	.	.	1	2	2	1	2110594a
1587	2	0	0.97	48.7	1	3	1	1	1	2	2011	2	.	.	2	2	2	2	2110595a
1588	2	0	0.97	53.9	1	2	1	3	1	2	2011	2	.	.	2	2	2	1	2110596a
1589	1	0	0.97	57	1	3	1	2	1	2	2011	1	1	1	1	1	1	2	2110597a
1590	2	0	0.97	53.4	1	3	1	1	1	2	2011	1	2	2	2	2	2	2	2110598a
1591	2	0	0.97	28.2	1	3	1	1	1	2	2011	2	.	.	2	2	2	2	2110599a
1592	1	0	0.97	41.4	1	2	1	2	1	2	2011	1	1	1	2	2	1	1	2110600a
1593	1	0	0.97	24.4	9	3	1	2	1	1	2011	2	.	.	2	2	2	2	2110601a
1594	2	0	0.97	40.1	1	3	1	1	1	2	2011	2	.	.	2	2	2	2	2110602a
1595	2	0	0.97	49.8	1	3	1	2	1	2	2011	1	2	1	1	1	1	1	2110603a
1596	2	0	0.97	53	1	3	1	1	1	2	2011	2	.	.	2	2	2	1	2110604a
1597	2	0	0.97	43.3	1	2	1	1	1	1	2011	2	.	.	2	2	2	1	2110605a
1598	2	0	0.97	55.1	9	2	1	2	2	2	2011	1	2	1	2	2	1	2	2110606a
1599	2	0	0.97	48.1	1	2	1	1	1	2	2011	2	.	.	2	2	2	2	2110607a
1600	2	0	0.97	54.3	1	3	1	2	1	2	2011	1	1	1	2	2	1	2	2110608a
1601	1	0	0.97	50.7	1	2	1	2	2	2	2011	2	.	.	2	2	2	1	2110609a
1602	1	0	0.97	48.9	1	2	1	2	2	1	2011	1	2	2	2	2	2	2	2110610a
1603	2	0	0.97	49.9	1	2	1	2	2	1	2011	1	2	2	2	2	2	2	2110611a
1604	2	0	0.97	27.8	1	3	1	1	1	2	2011	2	.	.	2	2	2	2	2110612a
1605	2	0	0.97	36	9	2	1	2	1	2	2011	2	.	.	2	2	2	1	2110613a
1606	2	0	0.97	30.6	1	2	1	1	1	2	2011	2	.	.	2	2	2	2	2110614a
1607	2	0	0.97	34.2	1	2	1	1	1	2	2011	2	.	.	2	2	2	2	2110615a
1608	2	0	0.97	41.6	1	2	1	2	1	2	2011	2	.	.	2	2	2	2	2110616a
1609	2	0	0.97	44.2	1	2	1	2	1	2	2011	2	.	.	2	2	2	2	2110617a
1610	2	0	0.97	40.4	1	2	1	3	1	2	2011	2	.	.	2	2	2	2	2110618a
1611	2	0	0.97	40.8	1	2	1	2	2	2	2011	2	.	.	2	2	2	2	2110619a
1612	2	0	0.97	39.7	1	2	1	1	1	2	2011	2	.	.	2	2	2	2	2110620a
1613	2	0	0.97	53.1	1	2	1	1	1	2	2011	1	2	2	2	2	2	2	2110621a
1614	1	0	0.97	41.4	1	2	1	3	1	2	2011	2	.	.	2	2	2	2	2110622a
1615	2	0	0.97	37	1	1	1	1	1	2	2011	2	.	.	2	2	2	2	2110623a
1616	2	0	0.97	34.4	1	2	1	1	1	2	2011	2	.	.	2	2	2	1	2110624a
1617	2	0	0.97	25.9	9	2	1	1	1	2	2011	2	.	.	2	2	2	2	2110625a
1618	2	0	0.97	36.3	1	2	1	1	1	2	2011	2	.	.	2	2	2	2	2110626a
1619	1	0	0.97	45	1	3	1	1	1	1	2011	2	.	.	2	2	2	2	2110627a
1620	1	0	0.97	23.6	9	2	1	3	2	1	2011	2	.	.	2	2	2	2	2110628a
1621	2	0	0.97	21	9	2	1	1	1	2	2011	2	.	.	2	2	2	2	2110629a
1622	2	0	0.97	29.7	1	2	1	1	1	2	2011	2	.	.	2	2	2	2	2110630a
1623	2	0	0.97	18.3	9	2	1	1	1	2	2011	2	.	.	2	2	2	1	2110631a
1624	2	0	0.97	22.8	9	3	1	1	1	2	2011	2	.	.	2	2	2	2	2110632a
1625	2	0	0.97	44.9	1	2	1	3	2	2	2011	2	.	.	2	2	2	2	2110633a
1626	2	0	0.97	29.6	1	2	1	1	1	2	2011	2	.	.	2	2	2	2	2110634a
1627	2	0	0.97	26.2	1	2	1	1	1	2	2011	2	.	.	2	2	2	2	2110635a
1628	2	0	0.97	32	1	2	1	2	2	1	2011	2	.	.	2	2	2	2	2110636a
1629	2	0	0.97	25.1	1	2	1	2	1	2	2011	2	.	.	2	2	2	2	2110637a
1630	2	0	0.97	39.7	1	2	1	1	1	2	2011	2	.	.	2	2	2	2	2110638a
1631	2	0	0.97	38.9	1	2	1	1	1	2	2011	2	.	.	2	2	2	2	2110639a
1632	2	0	0.97	33.9	1	2	1	2	1	2	2011	2	.	.	2	2	2	2	2110640a
1633	2	0	0.97	40.3	9	2	1	2	1	2	2011	2	.	.	2	2	2	1	2110641a
1634	1	0	0.97	19	9	2	1	1	2	2	2011	2	.	.	2	2	2	1	2110642a
1635	2	0	0.97	38.9	1	2	1	2	1	2	2011	2	.	.	2	2	2	2	2110643a
1636	1	0	0.97	41.8	1	2	1	3	2	2	2011	1	2	1	2	1	1	2	2110644a
1637	2	0	0.97	41.1	1	2	1	1	2	2	2011	2	.	.	2	2	2	2	2110646a
1638	2	0	0.97	46.9	1	2	1	1	1	2	2011	1	2	1	2	2	2	2	2110647a
1639	2	0	0.97	31.6	1	2	1	1	1	2	2011	2	.	.	2	2	2	2	2110648a
1640	2	0	0.97	21.2	9	2	1	1	1	2	2011	2	.	.	2	2	2	2	2110649a
1641	2	0	0.97	41.5	1	2	1	3	1	2	2011	1	2	2	2	2	2	2	2110650a
1642	1	0	0.97	53.1	1	3	1	2	1	2	2011	2	.	.	2	2	2	1	2110651a
1643	2	0	0.97	23.5	1	2	1	1	1	2	2011	2	.	.	2	2	2	2	2110652a
1644	2	0	0.97	25.4	9	3	1	2	1	1	2011	2	.	.	2	2	2	2	2110653a
1645	2	0	0.97	39.9	1	2	1	2	1	2	2011	2	.	.	2	2	2	1	2110654a
1646	2	0	0.97	37	1	2	1	1	1	2	2011	2	.	.	2	2	2	2	2110655a
1647	2	0	0.97	22.4	9	2	1	1	1	2	2011	2	.	.	2	2	2	2	2110656a
1648	2	0	0.97	24.8	1	2	1	1	1	2	2011	2	.	.	2	2	2	2	2110657a
1649	2	0	0.97	33	1	2	1	2	1	2	2011	2	.	.	2	2	2	2	2110658a
1650	1	0	0.97	42	1	1	1	2	2	1	2011	2	.	.	2	2	2	2	2110659a
1651	2	0	0.97	35.1	1	2	1	1	1	2	2011	2	.	.	2	2	2	2	2110660a
1652	2	0	0.97	20.4	1	2	1	2	1	2	2011	2	.	.	2	2	2	2	2110661a
1653	2	0	0.97	35.6	1	2	1	1	1	2	2011	1	2	2	2	2	2	2	2110662a
1654	2	0	0.97	21.4	9	2	1	1	1	2	2011	2	.	.	2	2	2	2	2110663a
1655	2	0	0.97	43.5	1	2	1	2	1	2	2011	1	2	2	2	2	2	2	2110664a
1656	2	0	0.97	42.2	1	2	1	2	1	2	2011	2	.	.	2	2	2	2	2110665a
1657	2	0	0.97	42.4	1	2	1	1	1	2	2011	2	.	.	2	2	2	2	2110666a
1658	2	0	0.97	40.5	1	2	1	1	1	2	2011	2	.	.	2	2	2	1	2110667a
1659	2	0	0.97	39.9	1	2	1	1	1	2	2011	2	.	.	2	2	2	2	2110668a
1660	2	0	0.97	34.2	9	2	1	1	1	2	2011	2	.	.	2	2	2	2	2110669a
1661	2	0	0.97	45.7	1	2	1	1	2	2	2011	2	.	.	2	2	2	2	2110670a
1662	2	0	0.97	24	9	2	1	1	1	2	2011	2	.	.	2	2	2	2	2110671a
1663	2	0	0.97	38.9	9	2	1	1	2	2	2011	2	.	.	2	2	2	2	2110672a
1664	2	0	0.97	42.9	1	2	1	3	2	2	2011	2	.	.	2	2	2	2	2110673a
1665	2	0	0.97	46.1	1	2	1	2	1	1	2011	2	.	.	2	2	2	2	2110674a
1666	2	0	0.97	37.9	1	2	1	1	1	2	2011	2	.	.	2	2	2	2	2110675a
1667	2	0	0.97	30.7	1	2	1	1	1	2	2011	2	.	.	2	2	2	2	2110676a
1668	2	0	0.97	51.4	1	3	1	1	1	2	2011	1	2	2	2	2	2	2	2110677a
1669	2	0	0.97	29.6	1	2	9	3	1	2	2011	1	2	2	2	2	2	2	2110678a
1670	2	0	0.97	31.9	1	2	1	1	2	2	2011	2	.	.	2	2	2	2	2110679a
1671	2	0	0.97	36.7	1	2	1	2	1	2	2011	2	.	.	2	2	2	2	2110680a
1672	2	0	0.97	38.6	9	2	1	1	1	2	2011	2	.	.	2	2	2	2	2110681a
1673	2	0	0.97	38.6	1	2	1	1	1	2	2011	2	.	.	2	2	2	2	2110682a
1674	2	0	0.97	38.5	1	1	1	2	1	2	2011	1	2	2	2	2	2	2	2110683a
1675	2	0	0.97	40.7	1	2	1	1	1	2	2011	1	2	2	2	2	2	2	2110684a
1676	2	0	0.97	39.1	1	2	1	2	1	2	2011	1	2	2	2	2	2	2	2110685a
1677	2	0	0.97	30.7	1	2	1	1	1	2	2011	2	.	.	2	2	2	2	2110686a
1678	2	0	0.97	50	1	2	1	1	1	2	2011	2	.	.	2	2	2	2	2110687a
1679	2	0	0.97	35.3	1	2	1	1	1	2	2011	2	.	.	2	2	2	1	2110688a
1680	2	0	0.97	36.2	1	2	1	2	1	2	2011	2	.	.	2	2	2	2	2110689a
1681	2	0	0.97	33.7	9	2	1	2	1	2	2011	2	.	.	2	2	2	2	2110690a
1682	2	0	0.97	46	1	2	1	2	1	2	2011	2	.	.	2	2	2	2	2110691a
1683	2	0	0.97	32	1	2	1	1	1	2	2011	2	.	.	2	2	2	2	2110692a
1684	2	0	0.97	32	1	2	9	1	1	2	2011	2	.	.	2	2	2	1	2110693a
1685	2	0	0.97	37.5	1	1	1	1	1	2	2011	2	.	.	2	2	2	2	2110694a
1686	2	0	0.97	40.8	1	2	1	1	1	2	2011	2	.	.	2	2	2	2	2110695a
1687	2	0	0.97	40.3	1	2	1	3	1	1	2011	2	.	.	2	2	2	2	2110696a
1688	2	0	0.97	42.7	1	2	1	1	2	2	2011	2	.	.	2	2	2	2	2110697a
1689	2	0	0.97	46.7	1	2	1	1	1	2	2011	2	.	.	2	2	2	2	2110698a
1690	2	0	0.97	25.9	9	2	1	1	1	2	2011	2	.	.	2	2	2	2	2110699a
1691	2	0	0.97	38.8	1	2	1	1	1	2	2011	1	2	2	2	2	2	2	2110700a
1692	2	0	0.97	31.8	1	2	1	1	1	2	2011	2	.	.	2	2	2	2	2110701a
1693	2	0	0.97	22.5	9	2	1	2	1	2	2011	2	.	.	2	2	2	2	2110702a
1694	2	0	0.97	38.4	1	2	1	1	1	2	2011	2	.	.	2	2	2	2	2110703a
1695	2	0	0.97	38	1	2	1	1	1	2	2011	2	.	.	2	2	2	1	2110704a
1696	2	0	0.97	38.8	1	1	1	3	2	2	2011	2	.	.	2	2	2	2	2110705a
1697	2	0	0.97	40.8	1	2	1	2	1	2	2011	2	.	.	2	2	2	2	2110706a
1698	2	0	0.97	36.2	1	2	1	2	1	2	2011	2	.	.	2	2	2	2	2110707a
1699	2	0	0.97	35.8	1	2	1	2	1	2	2011	1	2	2	2	2	2	2	2110708a
1700	2	0	0.97	34.7	1	2	1	2	1	2	2011	2	.	.	2	2	2	2	2110709a
1701	2	0	0.97	36.9	1	2	1	1	1	2	2011	2	.	.	2	2	2	2	2110710a
1702	2	0	0.97	53.4	1	3	1	2	2	2	2011	2	.	.	2	2	2	2	2110711a
1703	2	0	0.97	40.7	1	1	1	2	1	2	2011	1	2	2	2	2	2	2	2110712a
1704	2	0	0.97	43.3	1	1	1	1	1	2	2011	2	.	.	2	2	2	2	2110713a
1705	2	0	0.97	36.1	1	2	1	1	1	2	2011	2	.	.	2	2	2	2	2110714a
1706	2	0	0.97	40.5	1	2	1	2	1	2	2011	2	.	.	2	2	2	2	2110715a
1707	2	0	0.97	25.5	9	3	1	1	1	2	2011	2	.	.	2	2	2	2	2110716a
1708	2	0	0.97	23	1	2	1	1	1	2	2011	2	.	.	2	2	2	2	2110717a
1709	2	0	0.97	33.9	9	2	1	2	1	2	2011	2	.	.	2	2	2	2	2110718a
1710	2	0	0.97	47.6	1	2	1	2	1	2	2011	2	.	.	2	2	2	2	2110719a
1711	2	0	0.97	48.8	9	2	1	1	2	2	2011	2	.	.	2	2	2	2	2110720a
1712	2	0	0.97	29.7	1	2	1	1	1	2	2011	2	.	.	2	2	2	1	2110721a
1713	2	0	0.97	18.1	1	2	1	1	1	2	2011	2	.	.	2	2	2	2	2110722a
1714	2	0	0.97	32.7	1	2	1	2	1	2	2011	2	.	.	2	2	2	2	2110723a
1715	2	0	0.97	45.3	1	2	1	2	1	2	2011	2	.	.	2	2	2	2	2110724a
1716	2	0	0.97	21.9	9	2	1	2	1	2	2011	2	.	.	2	2	2	2	2110725a
1717	1	0	0.97	19.8	9	2	1	4	2	1	2011	2	.	.	2	2	2	2	2110726a
1718	2	0	0.97	52.2	1	2	1	2	1	2	2011	1	2	1	2	2	1	2	2110727a
1719	2	0	0.97	21.2	9	2	1	1	1	2	2011	2	.	.	2	2	2	2	2110728a
1720	2	0	0.97	20.4	9	2	1	1	1	2	2011	2	.	.	2	2	2	2	2110729a
1721	2	0	0.97	42.5	1	2	1	1	1	2	2011	2	.	.	2	2	2	2	2110730a
1722	2	0	0.97	47.6	1	2	1	2	1	2	2011	2	.	.	2	2	2	2	2110731a
1723	1	0	0.97	42.1	1	2	1	2	1	2	2011	2	.	.	2	2	2	1	2110732a
1724	2	0	0.97	47	1	3	1	3	2	2	2011	2	.	.	2	2	2	2	2110733a
1725	2	0	0.97	55.3	1	3	1	1	2	2	2011	2	.	.	2	2	2	1	2110734a
1726	2	0	0.97	42.1	1	3	1	1	1	2	2011	2	.	.	2	2	2	2	2110735a
1727	2	0	0.97	37.9	1	3	1	1	1	2	2011	2	.	.	2	2	2	2	2110736a
1728	2	0	0.97	50.3	1	3	9	1	1	2	2011	2	.	.	2	2	2	2	2110737a
1729	1	0	0.97	71.3	1	3	1	1	2	2	2011	2	.	.	2	2	2	2	2110738a
1730	2	0	0.97	32.8	9	3	1	1	1	2	2011	2	.	.	2	2	2	1	2110739a
1731	2	0	0.97	47.8	1	3	1	2	1	2	2011	1	1	1	1	1	1	2	2110740a
1732	2	0	0.97	56.7	1	3	1	1	1	2	2011	2	.	.	1	2	2	2	2110741a
1733	2	0	0.97	40.4	1	3	1	1	1	2	2011	2	.	.	2	2	2	2	2110742a
1734	2	0	0.97	55.8	1	3	1	2	1	2	2011	2	.	.	2	2	2	1	2110743a
1735	1	0	0.97	53.2	1	3	9	1	1	2	2011	2	.	.	2	2	2	2	2110744a
1736	1	0	0.97	57.2	1	3	1	2	2	1	2011	2	.	.	2	2	2	2	2110745a
1737	1	0	0.97	58.7	1	3	1	1	2	1	2011	2	.	.	2	2	2	2	2110746a
1738	2	0	0.97	53.2	1	2	1	2	2	2	2011	2	.	.	2	2	2	2	2110747a
1739	2	0	0.97	41.8	1	3	1	2	1	2	2011	2	.	.	2	2	2	2	2110748a
1740	2	0	0.97	47.9	1	3	1	1	1	2	2011	2	.	.	2	2	2	2	2110749a
1741	2	0	0.97	60	1	3	1	2	1	2	2011	2	.	.	2	2	2	2	2110750a
1742	2	0	0.97	33.1	1	3	1	1	1	2	2011	2	.	.	2	2	2	2	2110751a
1743	2	0	0.97	41.9	1	3	1	2	1	2	2011	2	.	.	2	2	2	2	2110752a
1744	1	0	0.97	52.4	1	3	1	2	2	1	2011	2	.	.	2	2	2	2	2110753a
1745	1	0	0.97	47.5	1	3	1	2	2	2	2011	2	.	.	1	2	2	2	2110754a
1746	2	0	0.97	27.5	1	3	1	1	1	2	2011	2	.	.	2	2	2	1	2110755a
1747	1	0	0.97	34.4	1	3	1	2	2	2	2011	2	.	.	2	2	2	2	2110756a
1748	2	0	0.97	28.8	9	3	1	1	1	2	2011	2	.	.	2	2	2	1	2110757a
1749	1	0	0.97	35.2	1	3	1	2	2	1	2011	2	.	.	2	2	2	2	2110758a
1750	1	0	0.97	26.4	1	3	1	2	1	2	2011	2	.	.	2	2	2	1	2110759a
1751	1	0	0.97	38.8	1	3	1	2	2	2	2011	2	.	.	2	2	2	2	2110760a
1752	2	0	1.101	77.9	9	1	1	3	1	2	2011	1	2	1	2	1	1	2	2220001a
1753	2	0	1.101	51.7	1	2	1	2	1	2	2011	2	.	.	2	2	2	2	2220002a
1754	2	0	1.101	41.6	1	3	1	2	1	2	2011	1	2	1	2	2	1	2	2220003a
1755	2	0	1.101	40.9	1	2	1	2	1	2	2011	2	.	.	2	2	2	2	2220004a
1756	2	0	1.101	48.5	1	2	1	2	1	2	2011	2	.	.	2	2	2	2	2220005a
1757	2	0	1.101	79.5	1	1	1	2	1	2	2011	1	2	1	2	1	1	2	2220006a
1758	1	0	1.101	50.8	1	2	1	2	1	2	2011	1	2	2	2	2	2	2	2220007a
1759	2	0	1.101	54.6	9	2	1	1	1	2	2011	2	.	.	2	2	2	1	2220008a
1760	1	0	1.101	59.5	1	3	1	2	2	1	2011	2	.	.	2	2	2	2	2220009a
1761	1	0	1.101	67.4	9	2	1	3	2	2	2011	1	2	2	2	2	2	2	2220011a
1762	2	0	1.101	42	1	3	1	2	2	2	2011	2	.	.	2	2	2	1	2220012a
1763	2	0	1.101	58.3	1	3	1	3	1	2	2011	2	.	.	2	2	2	1	2220013a
1764	2	0	1.101	59	9	2	1	2	1	2	2011	1	1	1	2	1	2	2	2220014a
1765	2	0	1.101	47.5	1	2	1	2	2	2	2011	2	.	.	2	2	2	1	2220015a
1766	2	0	1.101	64.1	1	2	1	1	1	2	2011	2	.	.	2	2	2	2	2220016a
1767	2	0	1.101	49	1	2	1	2	1	2	2011	1	1	1	2	1	1	1	2220017a
1768	2	0	1.101	71	1	2	1	3	1	2	2011	1	2	2	2	2	2	2	2220018a
1769	2	0	1.101	59.4	9	2	1	1	1	2	2011	1	2	2	2	2	2	1	2220020a
1770	2	0	1.101	59.2	1	3	1	2	1	2	2011	1	2	2	2	2	2	2	2220021a
1771	2	0	1.101	49	1	3	1	1	1	2	2011	2	.	.	2	2	2	2	2220022a
1772	1	0	1.101	23.6	9	3	1	2	1	1	2011	1	2	2	2	2	2	1	2220023a
1773	2	0	1.101	57	1	1	1	.	2	2	2011	1	2	2	2	2	2	2	2220025a
1774	2	0	1.101	45.2	1	3	1	2	1	2	2011	1	2	2	2	2	2	2	2220026a
1775	2	0	1.101	57.1	1	2	1	3	1	2	2011	1	2	2	2	2	2	2	2220027a
1776	2	0	1.101	42.2	1	3	1	3	1	2	2011	2	.	.	2	2	2	1	2220028a
1777	2	0	1.101	59.4	1	2	1	3	1	2	2011	1	2	2	2	2	2	2	2220029a
1778	2	0	1.101	52.5	1	2	1	3	1	2	2011	2	.	.	2	2	2	2	2220030a
1779	2	0	1.101	48.8	1	3	1	2	1	2	2011	2	.	.	2	2	2	2	2220031a
1780	1	0	1.101	57.7	1	2	1	1	1	2	2011	1	1	1	2	1	1	1	2220032a
1781	2	0	1.101	73.6	1	1	1	3	1	2	2011	1	1	1	2	1	1	2	2220033a
1782	2	0	1.101	47.9	1	2	1	2	1	2	2011	2	.	.	2	2	2	2	2220034a
1783	2	0	1.101	60.9	1	3	1	2	1	2	2011	1	1	1	2	2	1	2	2220035a
1784	1	0	1.101	62.1	1	2	1	2	1	2	2011	2	.	.	2	2	2	2	2220036a
1785	2	0	1.101	51.3	1	2	1	3	1	2	2011	1	2	1	1	2	1	2	2220037a
1786	1	0	1.101	69.5	1	3	1	1	2	1	2011	1	2	1	2	1	1	1	2220038a
1787	2	0	1.101	64.3	1	2	1	2	1	2	2011	1	1	1	2	2	1	2	2220039a
1788	2	0	1.101	64.4	1	2	1	3	1	2	2011	1	1	1	2	1	1	1	2220040a
1789	2	0	1.101	71	1	2	1	3	1	2	2011	1	2	1	2	2	1	1	2220041a
1790	1	0	1.101	79.1	1	3	1	2	1	2	2011	1	2	1	2	2	1	1	2220042a
1791	1	0	1.101	53	1	2	9	2	1	1	2011	1	2	1	2	2	2	2	2220043a
1792	1	0	1.101	65.7	1	2	1	2	2	2	2011	2	.	.	2	2	2	2	2220044a
1793	2	0	1.101	72.1	1	2	1	3	1	2	2011	1	2	1	2	2	1	2	2220045a
1794	2	0	1.101	47.9	9	1	1	2	1	1	2011	1	1	1	2	2	1	2	2220046a
1795	1	0	1.101	61.5	1	2	1	1	1	2	2011	2	.	.	2	2	2	1	2220047a
1796	2	0	1.101	57	1	2	1	2	1	2	2011	2	.	.	2	2	2	2	2220048a
1797	1	0	1.101	56.1	1	2	1	3	1	2	2011	1	2	1	2	2	1	2	2220049a
1798	2	0	1.101	54.7	1	1	1	2	1	2	2011	2	.	.	2	2	2	2	2220050a
1799	2	0	1.101	74.2	1	1	1	2	1	2	2011	1	2	1	2	2	1	2	2220051a
1800	2	0	1.101	61.9	1	2	1	3	1	2	2011	1	2	1	2	2	1	1	2220052a
1801	2	0	1.101	69	1	2	1	3	1	2	2011	1	1	1	2	2	1	1	2220053a
1802	1	0	1.101	58	1	2	1	3	1	2	2011	1	2	1	1	1	1	2	2220054a
1803	2	0	1.101	49	1	2	1	3	1	2	2011	1	2	2	2	2	2	1	2220055a
1804	2	0	1.101	76.8	9	1	1	2	1	2	2011	1	2	2	2	2	2	2	2220056a
1805	2	0	1.101	56.8	1	2	1	2	1	2	2011	1	2	1	2	2	1	2	2220057a
1806	2	0	1.101	51.7	1	2	1	2	1	2	2011	2	.	.	2	2	2	2	2220058a
1807	2	0	1.101	54.3	1	3	1	3	2	2	2011	1	1	1	2	1	1	2	2220059a
1808	2	0	1.101	66.2	1	2	1	3	1	2	2011	1	1	1	1	1	1	1	2220060a
1809	1	0	1.101	77.1	1	2	1	2	2	2	2011	1	2	1	2	1	1	2	2220061a
1810	1	0	1.101	43.3	1	2	1	2	1	2	2011	2	.	.	2	2	2	1	2220062a
1811	1	0	1.101	67.1	1	2	1	2	1	2	2011	2	.	.	2	2	2	2	2220063a
1812	2	0	1.101	62.8	1	3	1	1	1	2	2011	1	1	1	2	1	1	2	2220064a
1813	2	0	1.101	75.8	9	1	1	3	1	2	2011	1	2	1	2	1	1	2	2220066a
1814	2	0	1.101	65.2	1	2	1	1	1	2	2011	1	1	1	2	1	1	2	2220068a
1815	2	0	1.101	69.9	1	3	1	3	1	2	2011	1	2	2	1	1	2	2	2220069a
1816	2	0	1.101	70.3	1	2	1	2	1	2	2011	1	2	1	2	1	1	1	2220070a
1817	2	0	1.101	68.4	1	2	1	2	1	2	2011	1	2	1	2	1	1	1	2220071a
1818	2	0	1.101	63	1	2	1	3	1	2	2011	1	2	2	2	2	2	1	2220072a
1819	2	0	1.101	74.3	1	2	1	2	1	2	2011	2	.	.	2	1	2	2	2220073a
1820	2	0	1.101	73.4	9	1	1	2	1	2	2011	2	.	.	2	2	2	1	2220074a
1821	1	0	1.101	42.2	1	2	1	2	2	1	2011	2	.	.	2	2	2	2	2220075a
1822	2	0	1.101	67.5	1	2	1	1	1	2	2011	1	1	1	2	2	2	1	2220076a
1823	2	0	1.101	50	1	2	1	1	1	2	2011	2	.	.	2	2	2	1	2220077a
1824	2	0	1.101	75.9	1	1	1	2	1	2	2011	1	1	1	1	1	1	2	2220078a
1825	2	0	1.101	51.6	1	2	1	1	1	2	2011	2	.	.	2	2	2	1	2220079a
1826	2	0	1.101	76	9	1	1	3	1	2	2011	1	1	1	2	1	1	2	2220080a
1827	2	0	1.101	73	1	3	1	3	1	2	2011	1	2	1	2	1	1	2	2220081a
1828	2	0	1.101	73.1	1	1	1	3	1	2	2011	1	2	1	2	1	1	2	2220082a
1829	2	0	1.101	74	9	2	1	1	1	2	2011	2	.	.	2	2	2	1	2220083a
1830	1	0	1.101	65.1	1	3	1	1	2	2	2011	1	2	2	2	2	2	2	2220084a
1831	2	0	1.101	35.1	1	3	1	1	1	2	2011	2	.	.	2	2	2	2	2220085a
1832	1	0	1.101	55	1	2	1	2	2	1	2011	2	.	.	2	2	2	1	2220086a
1833	2	0	1.101	57.7	1	3	1	3	1	2	2011	2	.	.	2	2	2	1	2220087a
1834	1	0	1.101	59.9	1	1	1	2	1	2	2011	2	.	.	2	2	2	2	2220088a
1835	1	0	1.101	61.5	1	2	1	2	1	2	2011	2	.	.	2	2	1	2	2220089a
1836	2	0	1.101	61.1	1	3	1	2	1	2	2011	1	1	1	2	1	1	1	2220090a
1837	2	0	1.101	77	1	2	1	2	1	2	2011	2	.	.	2	2	1	2	2220091a
1838	2	0	1.101	54.9	1	2	1	1	2	1	2011	2	.	.	2	2	2	2	2220092a
1839	2	0	1.101	24.3	9	3	1	1	1	2	2011	2	.	.	2	2	2	2	2220093a
1840	2	0	1.101	43.2	1	3	1	2	1	2	2011	1	1	1	2	2	1	2	2220094a
1841	1	0	1.101	52.1	1	2	1	1	2	1	2011	2	.	.	2	2	2	2	2220095a
1842	1	0	1.101	69.4	1	3	1	1	1	2	2011	2	.	.	2	2	2	2	2220096a
1843	2	0	1.101	75	9	1	1	1	1	2	2011	1	1	1	2	2	1	2	2220097a
1844	1	0	1.101	53.5	1	2	1	1	2	1	2011	2	.	.	2	2	2	2	2220098a
1845	2	0	1.101	55.9	1	3	1	3	1	2	2011	2	.	.	2	2	2	1	2220099a
1846	2	0	1.101	62.1	1	2	1	1	1	2	2011	2	.	.	2	2	2	2	2220100a
1847	2	0	1.101	55	1	3	1	2	2	2	2011	1	2	2	2	2	2	2	2220101a
1848	1	0	1.101	64.4	9	1	1	2	2	1	2011	2	.	.	2	2	2	1	2220102a
1849	2	0	1.101	72	1	2	1	3	1	2	2011	1	2	1	2	1	1	2	2220104a
1850	2	0	1.101	66.8	1	2	1	2	1	2	2011	1	2	2	2	2	2	2	2220105a
1851	2	0	1.101	69	9	2	1	1	1	2	2011	2	.	.	2	2	2	2	2220106a
1852	2	0	1.101	59	1	2	1	2	1	2	2011	2	.	.	2	2	2	2	2220107a
1853	2	0	1.101	50.8	1	2	1	2	1	1	2011	1	2	1	2	2	2	2	2220108a
1854	1	0	1.101	51	1	2	1	3	2	1	2011	1	2	1	2	2	2	2	2220109a
1855	1	0	1.101	77.3	1	2	1	3	2	2	2011	1	2	2	2	2	2	1	2220110a
1856	2	0	1.101	50.9	1	2	1	2	1	2	2011	2	.	.	2	2	2	2	2220111a
1857	2	0	1.101	55.9	1	3	1	3	1	2	2011	1	2	2	2	2	2	2	2220112a
1858	1	0	1.101	58.6	1	2	1	2	1	2	2011	1	2	1	2	1	1	2	2220113a
1859	2	0	1.101	56.9	1	2	1	2	1	2	2011	1	2	1	1	1	1	1	2220114a
1860	2	0	1.101	48.8	1	2	1	1	1	2	2011	2	.	.	2	2	2	2	2220115a
1861	2	0	1.101	64.9	1	2	1	3	1	2	2011	1	2	1	2	2	1	2	2220116a
1862	1	0	1.101	70.9	1	2	1	4	1	1	2011	2	.	.	2	2	2	2	2220117a
1863	2	0	1.101	75.7	9	1	1	3	1	2	2011	1	2	2	2	2	2	2	2220118a
1864	1	0	1.101	61	1	2	1	2	1	1	2011	2	.	.	2	2	2	1	2220119a
1865	1	0	1.101	72	1	2	1	3	1	2	2011	1	2	1	2	2	1	1	2220120a
1866	2	0	1.101	77.1	1	1	1	2	1	2	2011	1	2	1	2	2	1	2	2220121a
1867	2	0	1.101	49	1	2	1	4	1	2	2011	2	.	.	2	2	2	2	2220122a
1868	2	0	1.101	46.4	9	2	1	1	1	2	2011	1	2	1	2	2	2	2	2220123a
1869	2	0	1.101	58	1	2	1	1	1	2	2011	1	2	2	2	2	2	2	2220124a
1870	2	0	1.101	76.4	9	1	1	3	2	2	2011	2	.	.	2	2	2	1	2220125a
1871	2	0	1.101	76.2	9	2	9	2	1	2	2011	1	2	1	2	1	1	1	2220126a
1872	2	0	1.101	77.7	9	1	1	1	1	2	2011	1	1	1	2	1	1	2	2220127a
1873	2	0	1.101	54.2	1	2	1	1	1	2	2011	2	.	.	2	2	2	2	2220128a
1874	2	0	1.101	72.7	1	1	1	1	1	2	2011	1	2	1	2	1	1	2	2220129a
1875	2	0	1.101	52.4	1	2	1	2	1	2	2011	1	2	2	2	2	2	1	2220130a
1876	2	0	1.101	53.5	1	2	1	1	1	2	2011	1	1	1	2	1	2	2	2220131a
1877	2	0	1.101	50.2	1	2	1	3	1	2	2011	2	.	.	2	2	2	2	2220132a
1878	2	0	1.101	48.3	1	2	1	3	1	2	2011	1	2	2	2	2	2	2	2220133a
1879	2	0	1.101	31.1	1	3	1	3	1	2	2011	1	2	2	2	2	2	2	2220134a
1880	2	0	1.101	48.7	1	3	1	3	1	2	2011	1	2	2	2	2	2	1	2220135a
1881	1	0	1.101	67	1	2	1	2	1	1	2011	2	.	.	2	2	2	2	2220136a
1882	1	0	1.101	76	1	1	1	2	2	1	2011	2	.	.	2	2	2	2	2220137a
1883	1	0	1.101	43.3	9	2	1	1	1	2	2011	2	.	.	2	2	2	2	2220138a
1884	2	0	1.101	76.4	9	1	1	3	1	2	2011	1	1	1	2	2	1	2	2220139a
1885	2	0	1.101	51.3	1	3	1	3	2	2	2011	2	.	.	2	2	2	2	2220140a
1886	1	0	1.101	59.2	1	2	1	2	2	2	2011	1	2	2	2	2	2	1	2220141a
1887	2	0	1.101	56.7	1	2	1	3	1	2	2011	1	2	1	2	2	2	1	2220142a
1888	2	0	1.101	47.4	1	3	1	1	1	2	2011	2	.	.	2	2	2	1	2220143a
1889	1	0	1.101	74.2	1	2	1	3	1	2	2011	1	1	1	1	1	1	2	2220144a
1890	2	0	1.101	37.4	1	3	1	1	1	2	2011	2	.	.	2	2	2	2	2220145a
1891	2	0	1.101	60.8	1	2	1	3	2	2	2011	1	2	1	2	2	2	2	2220146a
1892	1	0	1.101	58.8	1	2	1	2	2	1	2011	1	2	2	2	2	2	2	2220147a
1893	2	0	1.101	62	9	2	1	3	1	1	2011	1	2	1	2	2	2	2	2220148a
1894	2	0	1.101	52.7	1	2	1	2	1	2	2011	2	.	.	2	2	2	1	2220149a
1895	1	0	1.101	45.2	9	2	1	3	2	1	2011	1	2	2	2	2	2	1	2220150a
1896	2	0	1.101	77.1	9	1	1	4	1	2	2011	1	2	1	2	1	2	1	2220151a
1897	2	0	1.101	28.7	1	2	1	3	1	2	2011	.	.	.	2	2	2	2	2220152a
1898	2	0	1.101	48.4	1	2	1	2	1	2	2011	2	.	.	2	2	2	2	2220153a
1899	2	0	1.101	42.9	1	3	1	3	2	2	2011	1	2	2	2	2	2	2	2220154a
1900	1	0	1.101	74.3	1	3	1	3	1	2	2011	1	2	1	2	1	1	2	2220155a
1901	2	0	1.101	63.1	1	2	1	3	1	2	2011	1	1	1	2	2	1	2	2220156a
1902	2	0	1.101	35.7	1	3	1	1	1	2	2011	2	.	.	2	2	2	2	2220157a
1903	2	0	1.101	49.2	1	2	1	2	1	2	2011	2	.	.	2	2	2	2	2220158a
1904	1	0	1.101	44	1	2	1	3	2	1	2011	2	.	.	2	2	2	2	2220159a
1905	2	0	1.101	58.5	1	2	1	2	1	2	2011	1	1	1	1	2	1	1	2220160a
1906	2	0	1.101	30.6	9	3	1	3	1	2	2011	2	.	.	2	2	2	1	2220161a
1907	1	0	1.101	51.7	9	2	1	3	1	1	2011	1	1	1	2	1	1	1	2220162a
1908	2	0	1.101	63.7	1	1	1	3	1	2	2011	1	2	2	2	2	2	2	2220163a
1909	2	0	1.101	55.7	1	2	1	1	1	2	2011	2	.	.	2	2	2	2	2220164a
1910	1	0	1.101	48.7	1	2	1	2	1	1	2011	2	.	.	2	2	2	2	2220165a
1911	1	0	1.101	60.2	1	2	1	3	2	1	2011	1	1	1	2	2	1	2	2220166a
1912	2	0	1.101	51.2	1	2	1	2	1	2	2011	1	1	1	2	1	1	1	2220167a
1913	2	0	1.101	63.9	1	2	1	2	1	2	2011	1	2	1	2	1	1	2	2220168a
1914	2	0	1.101	63.1	1	2	1	1	1	2	2011	2	.	.	2	2	2	2	2220169a
1915	2	0	1.101	64.2	9	3	1	2	1	2	2011	1	2	2	2	2	2	2	2220170a
1916	2	0	1.101	52.2	1	2	1	2	1	2	2011	1	1	1	2	2	2	2	2220171a
1917	2	0	1.101	57.6	1	2	1	1	1	2	2011	1	1	1	2	2	1	2	2220172a
1918	2	0	1.101	53.9	1	2	1	2	1	2	2011	2	.	.	2	2	2	2	2220173a
1919	2	0	1.101	58.9	1	2	1	3	1	2	2011	2	.	.	2	2	2	2	2220174a
1920	1	0	1.101	55.7	1	2	1	2	1	1	2011	1	2	2	2	2	2	1	2220175a
1921	1	0	1.101	50.9	1	2	1	1	2	1	2011	1	1	1	2	1	1	2	2220176a
1922	2	0	1.101	52	1	2	1	2	1	2	2011	1	1	1	1	1	1	1	2220177a
1923	2	0	1.101	48.3	1	2	1	1	2	2	2011	2	.	.	2	2	2	2	2220178a
1924	2	0	1.101	55.2	1	2	1	2	1	2	2011	1	1	1	1	1	1	1	2220179a
1925	1	0	1.101	61.4	1	2	1	2	1	2	2011	1	2	2	2	2	2	1	2220180a
1926	2	0	1.101	56.7	1	2	1	1	1	2	2011	2	.	.	2	2	2	1	2220181a
1927	1	0	1.101	58	1	2	1	2	1	1	2011	2	.	.	2	2	2	1	2220182a
1928	2	0	1.101	57.2	1	2	1	1	1	2	2011	2	.	.	2	2	2	2	2220183a
1929	1	0	1.101	62.9	1	2	1	3	1	1	2011	1	2	1	1	1	1	1	2220184a
1930	1	0	1.101	48.9	1	2	1	2	2	1	2011	1	2	1	2	1	2	1	2220185a
1931	2	0	1.101	75.1	9	1	1	1	1	2	2011	1	2	1	2	2	2	2	2220186a
1932	1	0	1.101	53.7	1	3	1	2	1	2	2011	2	.	.	2	2	2	2	2220187a
1933	2	0	1.101	67.7	1	2	1	1	1	2	2011	1	2	1	2	1	2	1	2220188a
1934	1	0	1.101	44.1	9	3	1	2	1	2	2011	1	2	2	2	2	2	2	2220189a
1935	2	0	1.101	49.4	1	2	1	2	1	2	2011	1	2	2	2	2	2	1	2220190a
1936	2	0	1.101	38.5	1	3	1	1	1	2	2011	1	1	1	2	1	2	2	2220191a
1937	1	0	1.101	58.6	1	2	1	2	2	2	2011	1	1	1	2	2	2	2	2220192a
1938	2	0	1.101	53.3	1	2	1	3	1	2	2011	2	.	.	2	2	2	2	2220193a
1939	1	0	1.101	58.3	9	3	1	3	1	2	2011	1	2	1	2	2	1	2	2220194a
1940	1	0	1.101	54.5	1	2	1	3	2	1	2011	2	.	.	2	2	2	2	2220195a
1941	1	0	1.101	61.8	1	2	9	2	2	1	2011	2	.	.	2	2	2	2	2220196a
1942	2	0	1.101	57.2	9	2	1	1	1	2	2011	2	.	.	2	2	2	2	2220197a
1943	2	0	1.101	77	9	1	1	2	1	2	2011	1	2	1	2	2	1	1	2220198a
1944	1	0	1.101	55.5	1	2	1	2	2	1	2011	1	2	1	2	2	2	2	2220199a
1945	1	0	1.101	58.8	1	2	1	2	2	2	2011	2	.	.	2	2	2	1	2220200a
1946	2	0	1.101	69.4	1	2	1	2	1	1	2011	1	2	1	2	2	1	2	2220201a
1947	2	0	1.101	63.7	1	2	1	2	1	2	2011	1	2	2	2	2	2	1	2220202a
1948	1	0	1.101	64	1	2	1	1	1	2	2011	1	2	2	2	2	2	1	2220203a
1949	1	0	1.101	75	1	3	1	1	1	1	2011	1	2	2	2	2	2	2	2220204a
1950	2	0	1.101	69.5	1	2	1	2	1	2	2011	2	.	.	2	2	2	2	2220205a
1951	2	0	1.101	69.9	1	2	1	2	1	2	2011	1	2	1	2	1	2	1	2220206a
1952	2	0	1.101	61	1	3	1	1	1	2	2011	2	.	.	2	2	2	2	2220207a
1953	2	0	1.101	62.8	1	2	1	3	1	2	2011	1	2	1	2	1	1	1	2220208a
1954	2	0	1.101	55.8	1	3	1	3	1	2	2011	1	2	1	2	2	1	1	2220209a
1955	2	0	1.101	67.3	1	2	1	3	1	2	2011	1	2	1	2	1	1	2	2220210a
1956	2	0	1.101	61.8	1	2	1	2	1	2	2011	2	.	.	2	2	2	2	2220211a
1957	2	0	1.101	58.1	1	2	1	2	1	2	2011	1	2	1	2	2	1	2	2220212a
1958	2	0	1.101	59.8	1	2	1	3	1	2	2011	2	.	.	2	2	2	1	2220213a
1959	1	0	1.101	72.1	1	3	1	2	2	1	2011	1	2	2	2	2	2	2	2220214a
1960	2	0	1.101	63.8	9	2	1	2	1	2	2011	1	2	2	2	2	2	2	2220215a
1961	1	0	1.101	56.7	1	2	1	1	2	2	2011	2	.	.	2	2	2	1	2220216a
1962	2	0	1.101	74.7	1	1	1	2	1	2	2011	1	2	1	2	1	1	2	2220217a
1963	2	0	1.101	69.2	1	2	1	2	1	2	2011	1	2	1	2	1	1	2	2220218a
1964	1	0	1.101	63.8	1	2	1	2	1	2	2011	1	2	1	2	1	1	1	2220219a
1965	2	0	1.101	52.8	1	2	1	2	1	2	2011	1	2	1	2	1	2	1	2220220a
1966	1	0	1.101	66.8	1	3	1	1	1	1	2011	1	2	1	2	1	1	1	2220221a
1967	2	0	1.101	51.2	1	2	1	3	1	2	2011	1	2	2	2	2	2	2	2220222a
1968	2	0	1.101	56.8	1	2	1	2	2	2	2011	2	.	.	2	2	2	2	2220223a
1969	2	0	1.101	66.3	1	1	1	2	1	2	2011	1	1	1	2	1	1	2	2220224a
1970	2	0	1.101	73.2	1	1	1	1	1	2	2011	1	2	2	2	2	2	1	2220225a
1971	2	0	1.101	61.3	1	2	1	3	1	2	2011	1	2	2	2	1	2	2	2220226a
1972	2	0	1.101	60.1	1	2	1	2	1	2	2011	2	.	.	2	2	2	2	2220227a
1973	2	0	1.101	53.6	1	2	1	3	1	2	2011	1	2	2	2	2	2	1	2220228a
1974	1	0	1.101	66.6	1	3	1	2	1	2	2011	1	2	2	2	2	2	2	2220229a
1975	1	0	1.101	65.3	1	2	1	3	1	2	2011	1	2	2	2	2	2	2	2220230a
1976	1	0	1.101	54.2	1	2	1	2	2	1	2011	1	1	1	2	1	1	2	2220231a
1977	2	0	1.101	68	1	1	1	3	1	2	2011	1	2	1	2	2	1	2	2220232a
1978	2	0	1.101	47.3	1	2	1	3	1	2	2011	1	2	2	2	1	2	1	2220233a
1979	2	0	1.101	52.2	1	2	1	2	1	2	2011	1	1	1	2	2	1	1	2220234a
1980	2	0	1.101	52.7	9	3	1	1	1	2	2011	1	2	1	2	1	2	1	2220235a
1981	2	0	1.101	62.7	1	3	1	2	1	2	2011	1	2	2	2	2	2	2	2220236a
1982	1	0	1.101	63	1	2	1	3	1	1	2011	1	2	2	2	2	2	2	2220237a
1983	1	0	1.101	69.8	1	1	1	1	1	1	2011	1	2	2	2	1	2	2	2220238a
1984	2	0	1.101	78.6	9	1	1	2	1	2	2011	1	2	2	2	1	2	1	2220239a
1985	1	0	1.101	59.2	1	2	1	2	1	1	2011	1	1	1	2	2	1	2	2220240a
1986	2	0	1.101	59.9	1	2	9	2	1	2	2011	2	.	.	2	2	2	1	2220241a
1987	2	0	1.101	61	1	2	1	1	1	2	2011	2	.	.	2	2	2	1	2220242a
1988	1	0	1.101	65.4	1	2	1	1	2	1	2011	1	2	1	2	2	2	1	2220243a
1989	1	0	1.101	64	1	2	1	1	2	1	2011	1	2	1	2	1	1	2	2220244a
1990	1	0	1.101	72.8	1	2	1	2	1	1	2011	2	.	.	2	2	2	1	2220245a
1991	2	0	1.101	59.7	9	1	1	3	2	2	2011	1	2	1	2	2	1	2	2220246a
1992	2	0	1.101	79.1	9	1	1	1	1	2	2011	1	2	2	2	2	2	1	2220247a
1993	1	0	1.101	59.9	1	2	1	2	2	1	2011	1	1	1	2	1	1	1	2220248a
1994	2	0	1.101	58.6	9	2	9	2	1	2	2011	1	2	1	2	1	1	1	2220249a
1995	2	0	1.101	77	9	2	1	1	1	2	2011	1	2	1	2	1	1	2	2220250a
1996	1	0	1.101	79.1	1	3	1	2	1	2	2011	2	.	.	2	2	2	2	2220251a
1997	2	0	1.101	54.1	1	2	1	2	1	2	2011	2	.	.	2	2	2	2	2220252a
1998	2	0	1.101	30.2	1	3	1	1	1	2	2011	2	.	.	2	2	2	2	2220253a
1999	2	0	1.101	65.1	9	3	1	2	1	2	2011	1	2	2	2	2	2	2	2220254a
[truncated: 56,986 more rows]
